# Supplementary material for: Association between gut microbiota and autoimmune cholestatic liver disease, a Mendelian randomization study
Source: Front Microbiol. 2024 Mar 27;15:1348027. doi: 10.3389/fmicb.2024.1348027 (PMC11004368; doi:10.3389/fmicb.2024.1348027)
Supplement: Supplementary file 1 [file Data_Sheet_1.CSV]

	chr.exposure	pos.exposure	beta.exposure	se.exposure	pval.exposure	SNP	effect_allele.exposure	other_allele.exposure	F
1	1	3041519	0.0563367	0.012392	5.27E-06	rs2817172	C	T	20.66807356
2	1	3041519	0.058139	0.0124492	2.77E-06	rs2817172	C	T	21.80982732
3	1	3044181	-0.0734306	0.0163687	7.87E-06	rs2817174	C	T	20.12453134
4	1	3343802	-0.121281	0.0275017	9.49E-06	rs12124567	A	G	19.4476199
5	1	4210455	0.0727361	0.0161662	6.31E-06	rs9426473	A	G	20.24343127
6	1	8419420	0.160425	0.0360857	8.41E-06	rs6577484	G	A	19.76395368
7	1	9136139	-0.188618	0.0403613	3.35E-06	rs112205261	T	C	21.83916246
8	1	9361576	0.0661211	0.0144736	4.73E-06	rs11581881	C	T	20.87021907
9	1	10644351	-0.0740746	0.0147633	1.80E-06	rs11585893	A	G	25.17513105
10	1	10644351	-0.0740746	0.0147633	1.80E-06	rs11585893	A	G	25.17513105
11	1	11943792	0.220185	0.0485947	5.19E-06	rs72640280	A	G	20.53041122
12	1	11943792	0.220207	0.0486196	5.18E-06	rs72640280	A	G	20.51348639
13	1	11943792	0.220207	0.0486196	5.18E-06	rs72640280	A	G	20.51348639
14	1	12778598	0.0709997	0.0162766	9.28E-06	rs3000856	A	T	19.02767154
15	1	13794594	-0.0551473	0.0120346	4.38E-06	rs3013089	G	A	20.99835089
16	1	14161251	0.0838978	0.0188523	8.97E-06	rs2495052	A	G	19.80489121
17	1	14201546	0.0641305	0.0149933	8.80E-06	rs12753492	A	C	18.29510011
18	1	14238305	-0.0692742	0.0148866	3.55E-06	rs10803434	A	T	21.65469145
19	1	14732458	-0.0713617	0.0147712	8.50E-07	rs10927423	C	A	23.3398907
20	1	15322582	-0.115767	0.0254199	8.71E-06	rs74060145	C	G	20.74062707
21	1	18501459	-0.193287	0.0379293	2.70E-07	rs16861661	G	A	25.96902446
22	1	18501459	-0.183147	0.038148	1.28E-06	rs16861661	G	A	23.04921136
23	1	18676399	0.078587	0.018003	9.43E-06	rs550351	A	C	19.05511866
24	1	19790706	-0.0549688	0.0110534	6.58E-07	rs67705352	T	G	24.73094658
25	1	19790706	-0.0532404	0.0110864	1.65E-06	rs67705352	T	G	23.06224234
26	1	20552072	-0.0580215	0.0127806	5.10E-06	rs2105937	G	A	20.6098779
27	1	22627266	0.0612633	0.0130917	3.15E-06	rs10917203	A	C	21.89821341
28	1	24473669	0.0901053	0.0203104	9.60E-06	rs76724913	T	G	19.68175044
29	1	24927625	-0.0616691	0.0125259	7.20E-07	rs4378146	A	C	24.23914744
30	1	27221334	0.108994	0.0243264	9.13E-06	rs115372687	A	G	20.07471994
31	1	27418225	0.064399	0.0141246	5.82E-06	rs12144792	C	T	20.78767564
32	1	29736216	-0.123657	0.0278514	9.72E-06	rs9426434	T	C	19.71257464
33	1	30400301	0.0580232	0.0122722	1.96E-06	rs1010560	C	A	22.35416769
34	1	34308917	0.0601661	0.0126752	2.61E-06	rs10798999	C	T	22.53170627
35	1	34529736	-0.130234	0.0292347	7.21E-06	rs9425984	T	C	19.84501704
36	1	35328576	0.106101	0.0222904	2.15E-06	rs12078956	C	G	22.65704308
37	1	39212021	0.0651136	0.0144251	8.08E-06	rs66753613	G	A	20.37538152
38	1	39983022	-0.138137	0.0292072	1.94E-06	rs61779334	G	C	22.36867146
39	1	41074472	-0.0760539	0.0167769	6.32E-06	rs61779207	G	A	20.55036533
40	1	41074472	-0.0758811	0.0167762	6.63E-06	rs61779207	G	A	20.45879478
41	1	41074472	-0.0758309	0.0167762	6.72E-06	rs61779207	G	A	20.43173424
42	1	41074472	-0.0758309	0.0167762	6.72E-06	rs61779207	G	A	20.43173424
43	1	41074472	-0.0755253	0.0164385	5.28E-06	rs61779207	G	A	21.10865424
44	1	41878680	-0.0520975	0.0115111	6.21E-06	rs2801960	G	C	20.48330884
45	1	42333631	-0.143381	0.0281514	6.33E-07	rs710230	C	T	25.940791
46	1	43767569	0.0637084	0.0135355	2.19E-06	rs12566247	T	A	22.15362448
47	1	45082825	-0.0694173	0.0150795	5.38E-06	rs270727	G	C	21.19149286
48	1	48961903	-0.100851	0.0222045	8.24E-06	rs2798105	A	G	20.62901166
49	1	50088819	-0.0621452	0.0119266	1.28E-07	rs12741784	C	T	27.15075259
50	1	53773248	-0.118868	0.0259753	3.38E-06	rs78848836	A	G	20.94154729
51	1	54578401	-0.0520656	0.0109082	1.78E-06	rs954878	A	G	22.78219532
52	1	55522083	-0.143901	0.03054	2.19E-06	rs45598138	C	A	22.20187016
53	1	56849539	0.0662317	0.0138147	1.79E-06	rs6588624	A	G	22.98523183
54	1	56849539	0.0662317	0.0138147	1.79E-06	rs6588624	A	G	22.98523183
55	1	58441860	-0.0935456	0.0193174	2.02E-06	rs1187983	C	T	23.45035299
56	1	61425267	0.0848534	0.0172114	7.30E-07	rs17376049	T	C	24.30558631
57	1	61827534	0.14455	0.0316912	5.73E-06	rs11207728	A	G	20.80457381
58	1	61850864	-0.103134	0.0241775	8.11E-06	rs12566890	T	G	18.19620999
59	1	61850864	-0.103134	0.0241775	8.11E-06	rs12566890	T	G	18.19620999
60	1	61850864	-0.103134	0.0241775	8.11E-06	rs12566890	T	G	18.19620999
61	1	61850864	-0.101147	0.0230978	3.65E-06	rs12566890	T	G	19.17629841
62	1	61850864	-0.101147	0.0230978	3.65E-06	rs12566890	T	G	19.17629841
63	1	63278549	-0.145793	0.0306867	3.28E-06	rs143438747	T	C	22.5721522
64	1	64139196	-0.0475363	0.0106939	9.53E-06	rs1884466	C	T	19.75961658
65	1	64139196	-0.0475363	0.0106939	9.53E-06	rs1884466	C	T	19.75961658
66	1	64139196	-0.0475363	0.0106939	9.53E-06	rs1884466	C	T	19.75961658
67	1	65153340	-0.107972	0.0231421	7.50E-06	rs1926302	G	A	21.76791136
68	1	65170838	0.0579979	0.0129602	9.65E-06	rs1887048	G	A	20.02631903
69	1	65990422	0.05436	0.011947	5.57E-06	rs6656451	T	C	20.70337596
70	1	67379595	-0.0701199	0.0158213	9.58E-06	rs12034718	G	A	19.64256708
71	1	67595108	0.197389	0.0458642	7.72E-06	rs13376554	A	T	18.52244221
72	1	68664315	-0.127185	0.0281887	6.55E-06	rs12031543	T	C	20.35737109
73	1	69444163	-0.0953084	0.0210752	5.23E-06	rs6664405	T	C	20.45120718
74	1	71391694	-0.078598	0.0165982	2.37E-06	rs7538034	T	G	22.42337622
75	1	71391694	-0.078598	0.0165982	2.37E-06	rs7538034	T	G	22.42337622
76	1	72972799	-0.136779	0.0296811	4.03E-06	rs61771805	A	T	21.2363006
77	1	75971700	0.137957	0.0302965	8.55E-06	rs74592222	G	A	20.73492955
78	1	76803093	0.0774322	0.0172216	6.85E-06	rs751183	C	T	20.21604528
79	1	77887835	0.0692276	0.0137467	5.61E-07	rs12030302	G	A	25.36072363
80	1	78619512	0.111984	0.0251088	9.95E-06	rs6679026	T	C	19.89115665
81	1	82384407	0.0751466	0.0153934	1.11E-06	rs2050911	G	A	23.83140032
82	1	83136096	-0.21399	0.0490592	7.98E-06	rs72939513	A	G	19.02593609
83	1	83252771	0.110967	0.0250498	8.85E-06	rs11586026	A	T	19.62362177
84	1	85205632	-0.138357	0.0295185	3.41E-06	rs9725395	A	G	21.96917274
85	1	85205632	-0.13834	0.029554	3.52E-06	rs9725395	A	G	21.91104066
86	1	85228325	-0.0647298	0.0134065	1.17E-06	rs12049454	T	C	23.31190181
87	1	85585609	-0.10452	0.0225521	9.76E-06	rs6657302	T	C	21.47953251
88	1	88233128	0.129218	0.0264518	1.01E-06	rs305411	A	G	23.86357847
89	1	88523399	0.0726438	0.0160924	6.80E-06	rs10923018	G	A	20.37771435
90	1	90818872	-0.117029	0.0243085	1.40E-06	rs10801803	G	A	23.17771758
91	1	92206218	0.0816858	0.0180791	7.35E-06	rs72714493	A	G	20.41453629
92	1	95178974	0.0697527	0.0153607	7.34E-06	rs12740451	T	C	20.62053987
93	1	95424321	-0.0718988	0.0144651	1.03E-06	rs74101919	T	C	24.7058843
94	1	97457427	-0.0497374	0.0111376	8.03E-06	rs290833	T	G	19.94265265
95	1	97457427	-0.0497374	0.0111376	8.03E-06	rs290833	T	G	19.94265265
96	1	97457427	-0.0497374	0.0111376	8.03E-06	rs290833	T	G	19.94265265
97	1	99470269	0.0589878	0.0132268	8.97E-06	rs12057990	C	T	19.88908596
98	1	100248591	0.100174	0.024	9.05E-06	rs6681678	T	C	17.42158034
99	1	101804809	0.0536759	0.0119436	8.10E-06	rs10875374	T	C	20.19706067
100	1	102287083	0.0942719	0.0211646	9.37E-06	rs12038887	C	G	19.84012438
101	1	102960989	-0.0592004	0.0132244	6.73E-06	rs1340391	T	C	20.03998206
102	1	102960989	-0.0592004	0.0132244	6.73E-06	rs1340391	T	C	20.03998206
103	1	103299921	-0.0692654	0.0150148	4.24E-06	rs1241171	G	A	21.28107635
104	1	103732214	0.133972	0.0257416	2.09E-07	rs12125734	G	T	27.08675668
105	1	104524676	0.0810805	0.0184573	9.45E-06	rs17474256	G	A	19.29729758
106	1	105287469	0.133104	0.0303566	7.07E-06	rs12072562	T	C	19.22542538
107	1	105422565	-0.0655855	0.0142236	4.06E-06	rs11184341	C	G	21.26163247
108	1	105422565	-0.0655342	0.0142231	4.13E-06	rs11184341	C	G	21.22987697
109	1	105422565	-0.0655342	0.0142231	4.13E-06	rs11184341	C	G	21.22987697
110	1	105422565	-0.0655301	0.014223	4.14E-06	rs11184341	C	G	21.22751915
111	1	107661606	0.108708	0.0238006	4.22E-06	rs1612733	T	C	20.86158013
112	1	108074445	-0.063193	0.0142275	9.79E-06	rs12406309	A	C	19.72789547
113	1	108102470	-0.087088	0.0197008	8.27E-06	rs79476906	T	A	19.54109561
114	1	109398264	0.0751501	0.0164978	6.11E-06	rs66746423	C	T	20.74947233
115	1	109845252	0.070592	0.0157049	5.17E-06	rs638542	A	G	20.20415176
116	1	109845252	0.070592	0.0157049	5.17E-06	rs638542	A	G	20.20415176
117	1	109845252	0.070592	0.0157049	5.17E-06	rs638542	A	G	20.20415176
118	1	109965986	0.0681052	0.0149061	4.23E-06	rs3768491	G	A	20.87528841
119	1	109965986	0.0681052	0.0149061	4.23E-06	rs3768491	G	A	20.87528841
120	1	111036827	0.145631	0.0323019	8.14E-06	rs79656633	T	C	20.32598154
121	1	111161677	0.083936	0.0167936	5.50E-07	rs3860225	A	G	24.98094875
122	1	112139008	-0.0804405	0.0164216	1.19E-06	rs6677933	C	T	23.9948801
123	1	114665485	0.0510452	0.0114325	8.63E-06	rs12049045	A	G	19.93551225
124	1	115168097	0.0901946	0.0196476	3.10E-06	rs12136548	C	T	21.07376137
125	1	116082909	0.0870025	0.019779	9.75E-06	rs143694765	T	C	19.34883421
126	1	116887742	0.200758	0.0442121	6.18E-06	rs6674304	C	T	20.61880226
127	1	117031337	-0.0515295	0.01067	1.43E-06	rs12562372	G	T	23.32292512
128	1	118425334	-0.0553339	0.0120621	4.91E-06	rs9919338	G	C	21.04440797
129	1	118723685	-0.0805036	0.0167257	1.57E-06	rs1582238	C	T	23.16658388
130	1	118723685	-0.0801923	0.0167061	1.69E-06	rs1582238	C	T	23.04173545
131	1	118852817	-0.0778845	0.0176068	4.62E-06	rs9428102	A	G	19.56776438
132	1	147291928	0.0749762	0.0164404	3.36E-06	rs78250280	G	A	20.79802477
133	1	147744468	-0.0927607	0.0210123	8.69E-06	rs3009418	A	C	19.4886093
134	1	149998497	0.0596434	0.0129279	4.32E-06	rs7521171	A	G	21.28476292
135	1	153240013	-0.0525581	0.0110408	2.02E-06	rs1928341	G	A	22.66095603
136	1	153240013	-0.0507782	0.0110587	4.52E-06	rs1928341	G	A	21.08368166
137	1	155676492	-0.139061	0.0334454	7.76E-06	rs11264403	G	A	17.28772747
138	1	157338888	-0.0863422	0.0169937	3.66E-07	rs11586410	G	A	25.81489282
139	1	157495438	-0.223193	0.0493382	7.13E-06	rs72706335	T	C	20.46418895
140	1	157495438	-0.22241	0.0493458	7.66E-06	rs72706335	T	C	20.31459796
141	1	157495438	-0.22241	0.0493458	7.66E-06	rs72706335	T	C	20.31459796
142	1	159508009	0.132213	0.0275812	3.25E-06	rs75285799	T	C	22.97851743
143	1	161880482	0.0955324	0.0213436	5.04E-06	rs12079579	A	G	20.03392439
144	1	164800873	-0.114849	0.0249013	4.81E-06	rs9887954	G	A	21.27210143
145	1	166199362	0.117095	0.02591	7.40E-06	rs12131224	C	T	20.42405051
146	1	166557202	0.0596528	0.012717	3.72E-06	rs482905	G	T	22.00352821
147	1	167818597	0.142548	0.0320688	9.09E-06	rs61806970	C	T	19.75863045
148	1	170900221	-0.0622701	0.0140572	6.86E-06	rs3980709	A	T	19.62282265
149	1	171060821	-0.125454	0.0275303	6.84E-06	rs7880204	T	C	20.7657269
150	1	171903885	-0.0875276	0.0196779	5.08E-06	rs16843578	C	T	19.78483999
151	1	172809633	0.0727223	0.016451	9.46E-06	rs75416973	A	G	19.54117199
152	1	175159585	-0.0934634	0.0190198	1.68E-06	rs11809762	G	A	24.14744912
153	1	175757311	-0.206605	0.043992	5.19E-06	rs115043014	G	A	22.05638032
154	1	176571431	-0.0603429	0.0126849	1.52E-06	rs240104	T	C	22.62967205
155	1	176571431	-0.0603429	0.0126849	1.52E-06	rs240104	T	C	22.62967205
156	1	176571431	-0.0603429	0.0126849	1.52E-06	rs240104	T	C	22.62967205
157	1	176792690	0.0567113	0.0118386	1.55E-06	rs7546249	A	T	22.94766555
158	1	176792690	0.0567113	0.0118386	1.55E-06	rs7546249	A	T	22.94766555
159	1	176792690	0.0569173	0.0118382	1.42E-06	rs7546249	A	T	23.11624212
160	1	178945043	-0.0703062	0.0153954	5.50E-06	rs6656807	G	A	20.8547648
161	1	179370499	-0.120881	0.0249229	1.52E-06	rs12724320	C	T	23.52442074
162	1	179629191	0.108044	0.023638	5.32E-06	rs7540303	C	T	20.89199205
163	1	179720669	0.191613	0.0425039	7.70E-06	rs74599091	A	G	20.32321346
164	1	183503664	-0.112639	0.0242751	5.20E-06	rs3842897	G	A	21.53056948
165	1	184942671	0.0749553	0.0152632	9.16E-07	rs234108	A	G	24.11645691
166	1	185091351	-0.0468097	0.0105787	9.57E-06	rs12566975	T	C	19.57974869
167	1	186502694	-0.0788843	0.0172415	8.89E-06	rs12404135	A	G	20.93298003
168	1	186914023	-0.0663236	0.0141626	3.92E-06	rs7514702	T	C	21.93058436
169	1	187906034	-0.0586677	0.0125277	2.81E-06	rs7555878	G	A	21.93084853
170	1	190171640	-0.0512404	0.0109287	2.99E-06	rs2265670	C	G	21.98305334
171	1	192019835	-0.0899559	0.0177107	6.89E-07	rs72730932	C	A	25.79810777
172	1	194183650	-0.0777312	0.0172985	8.13E-06	rs302266	T	C	20.191745
173	1	195064019	-0.0893273	0.0198333	5.80E-06	rs12129908	A	C	20.28516069
174	1	195971173	0.10572	0.0227246	4.36E-06	rs3008582	T	C	21.64321701
175	1	197978281	0.0888124	0.0196447	6.38E-06	rs6676699	T	G	20.43884785
176	1	200112563	0.222741	0.0508055	9.93E-06	rs2363574	T	C	19.22112799
177	1	200112563	0.222741	0.0508055	9.93E-06	rs2363574	T	C	19.22112799
178	1	200418805	-0.0714773	0.0146647	9.22E-07	rs57872228	C	T	23.7569078
179	1	200418805	-0.0688415	0.0146994	2.58E-06	rs57872228	C	T	21.93317144
180	1	200638489	0.0783322	0.0174719	2.62E-06	rs115325767	G	C	20.10019994
181	1	201061818	-0.0922959	0.0192121	1.40E-06	rs2147798	G	C	23.0789019
182	1	202299085	0.0915623	0.019936	3.28E-06	rs4079028	C	T	21.09392205
183	1	203102563	0.0595857	0.01296	4.24E-06	rs6427992	C	G	21.13849621
184	1	203102563	0.0652458	0.0137508	2.09E-06	rs6427992	C	G	22.51382003
185	1	203308383	-0.0732697	0.0150964	2.40E-06	rs16851319	G	C	23.55602668
186	1	203308383	-0.0729137	0.0150954	2.70E-06	rs16851319	G	C	23.33076735
187	1	203308383	-0.0705516	0.0150849	5.68E-06	rs16851319	G	C	21.87403303
188	1	203991605	-0.114231	0.0253568	1.56E-06	rs2692012	G	A	20.29453323
189	1	203991605	-0.112244	0.0253553	2.27E-06	rs2692012	G	A	19.59696258
190	1	203991605	-0.110335	0.0253336	3.14E-06	rs2692012	G	A	18.9684909
191	1	204056176	-0.0858259	0.0179766	1.70E-06	rs111373036	A	G	22.79405661
192	1	206216607	-0.09152	0.0210002	7.93E-06	rs28479800	A	T	18.99263234
193	1	207003374	-0.0619356	0.0138937	8.00E-06	rs12022129	A	G	19.87215034
194	1	207003553	-0.0711483	0.0134495	1.11E-07	rs6660520	G	A	27.98445006
195	1	210628449	-0.190729	0.0433608	7.17E-06	rs3765837	T	G	19.34812529
196	1	210681370	-0.0751986	0.0147265	5.54E-07	rs12118202	T	C	26.07476644
197	1	211400180	0.0679323	0.015012	5.03E-06	rs3125832	A	C	20.47743359
198	1	214031969	-0.0484566	0.0107934	7.27E-06	rs12760724	A	C	20.15530303
199	1	216223782	0.16763	0.0379501	9.28E-06	rs12069354	C	T	19.51091517
200	1	217548508	-0.0886426	0.0189039	4.08E-06	rs1032598	G	A	21.98781881
201	1	219117743	0.0575596	0.0133492	7.16E-06	rs2788271	G	T	18.5919548
202	1	219901055	-0.184934	0.0394616	2.37E-06	rs9729514	G	A	21.96261995
203	1	221945123	-0.0696728	0.0146631	1.78E-06	rs3010848	G	A	22.57745242
204	1	221985829	-0.0969321	0.0216146	5.82E-06	rs4644504	T	C	20.1113321
205	1	223688236	-0.0955381	0.0215724	6.68E-06	rs61823518	A	C	19.6135529
206	1	224688107	-0.112197	0.023186	1.37E-06	rs4294381	C	T	23.41589846
207	1	224897491	0.111884	0.0238893	2.58E-06	rs72761829	A	T	21.93456977
208	1	227563126	-0.069333	0.0146753	2.87E-06	rs10916131	C	T	22.32060739
209	1	230523039	-0.0896103	0.0186432	1.27E-06	rs16851659	G	C	23.10334936
210	1	230523039	-0.0895168	0.0186555	1.27E-06	rs16851659	G	C	23.02477055
211	1	230523039	-0.0895168	0.0186555	1.27E-06	rs16851659	G	C	23.02477055
212	1	230523039	-0.0895168	0.0186555	1.27E-06	rs16851659	G	C	23.02477055
213	1	231960352	0.111131	0.0237218	3.43E-06	rs2759329	A	G	21.94700005
214	1	234126516	0.126418	0.0282207	8.58E-06	rs4364940	A	G	20.06699149
215	1	234157721	0.115182	0.0246006	3.11E-06	rs12127733	G	A	21.92188179
216	1	234530370	0.0503179	0.0108389	3.53E-06	rs10797540	A	G	21.55135577
217	1	235580646	0.186779	0.0389112	1.71E-06	rs7412979	C	G	23.04129281
218	1	237351354	-0.116063	0.0241012	2.07E-06	rs11811696	T	C	23.19050739
219	1	237422989	0.082486	0.0187194	9.96E-06	rs10495392	T	C	19.41675446
220	1	238938497	-0.0887747	0.0189424	2.34E-06	rs79016051	C	T	21.96384753
221	1	239995451	-0.117998	0.025516	4.80E-06	rs488164	G	T	21.38573129
222	1	240118443	0.140717	0.0304142	2.80E-06	rs12404911	C	T	21.40623754
223	1	240359089	0.062197	0.0125685	8.65E-07	rs12747809	A	G	24.48905215
224	1	240441766	-0.0993013	0.0224788	7.93E-06	rs77968078	G	A	19.51477829
225	1	240503826	0.11614	0.0243083	1.66E-06	rs79968172	G	A	22.82729589
226	1	240694163	0.0608052	0.0122149	6.75E-07	rs16840310	G	A	24.78001762
227	1	240929774	0.0915257	0.0207306	8.37E-06	rs35961441	A	C	19.49226802
228	1	241789757	-0.11504	0.0260137	8.74E-06	rs3819978	C	T	19.55660622
229	1	242767252	-0.0821108	0.0172701	2.59E-06	rs12748533	G	T	22.60533057
230	1	242767252	-0.0821108	0.0172701	2.59E-06	rs12748533	G	T	22.60533057
231	1	244391618	-0.0534397	0.0118254	8.68E-06	rs6692542	G	A	20.4219093
232	1	245267339	-0.232262	0.0512364	7.02E-06	rs10927394	G	T	20.5493982
233	1	246780557	-0.0553508	0.0123588	7.20E-06	rs4654122	G	C	20.05834958
234	1	247145690	-0.10309	0.0212861	1.49E-06	rs4506496	A	G	23.45529411
235	1	247579710	-0.150458	0.0332626	5.38E-06	rs72553859	G	C	20.46059141
236	1	247642270	-0.223604	0.0482391	3.87E-06	rs35225860	A	G	21.48625588
237	1	247710285	0.0570422	0.0122359	3.15E-06	rs12040548	G	T	21.73305085
238	10	1922731	0.06075	0.0130939	4.83E-06	rs11250875	T	C	21.52556328
239	10	1922731	0.06075	0.0130939	4.83E-06	rs11250875	T	C	21.52556328
240	10	1922731	0.06075	0.0130939	4.83E-06	rs11250875	T	C	21.52556328
241	10	2095726	0.104201	0.0206737	6.63E-07	rs11251024	G	A	25.40430709
242	10	2095726	0.104201	0.0206737	6.63E-07	rs11251024	G	A	25.40430709
243	10	2095726	0.104201	0.0206737	6.63E-07	rs11251024	G	A	25.40430709
244	10	2215931	-0.0505823	0.0113455	5.98E-06	rs10444197	A	G	19.87695551
245	10	2219930	-0.0656129	0.0117477	2.55E-08	rs12781711	C	T	31.1941224
246	10	2670553	0.105215	0.0233778	3.98E-06	rs4278423	T	C	20.25573662
247	10	2670553	0.107529	0.0235725	3.12E-06	rs4278423	T	C	20.80845929
248	10	3521459	0.0875451	0.0190685	6.61E-06	rs515984	C	T	21.0780594
249	10	3521459	0.0875451	0.0190685	6.61E-06	rs515984	C	T	21.0780594
250	10	3521459	0.0875451	0.0190685	6.61E-06	rs515984	C	T	21.0780594
251	10	4240906	0.087067	0.0197179	5.36E-06	rs72776570	C	A	19.49781034
252	10	4494630	-0.283103	0.0598999	1.94E-06	rs75764681	T	C	22.33761227
253	10	4639762	-0.167804	0.0389812	2.69E-06	rs10904297	A	G	18.53080173
254	10	4782841	0.0985224	0.0214182	4.50E-06	rs4146653	G	A	21.15943301
255	10	5064327	-0.0689292	0.0147693	2.64E-06	rs4242783	A	G	21.78144319
256	10	5064327	-0.0689292	0.0147693	2.64E-06	rs4242783	A	G	21.78144319
257	10	5064327	-0.0687992	0.0147694	2.75E-06	rs4242783	A	G	21.69906752
258	10	5064327	-0.0685454	0.0147701	3.00E-06	rs4242783	A	G	21.53722568
259	10	5073050	0.0784055	0.0162769	1.11E-06	rs11252894	A	C	23.20329528
260	10	5579818	0.047817	0.0105282	6.06E-06	rs9423647	G	A	20.62796557
261	10	5579818	0.047817	0.0105282	6.06E-06	rs9423647	G	A	20.62796557
262	10	6237156	-0.109509	0.0225832	1.85E-06	rs11257188	A	C	23.51411646
263	10	6512581	0.114673	0.0250653	6.95E-06	rs11597105	A	G	20.93035213
264	10	6714424	-0.0672314	0.0147123	5.05E-06	rs10904722	C	T	20.88253249
265	10	6714424	-0.0672314	0.0147123	5.05E-06	rs10904722	C	T	20.88253249
266	10	7906746	-0.0516394	0.0112313	4.76E-06	rs7076829	T	A	21.13987034
267	10	8102404	0.0931048	0.0207949	6.51E-06	rs71481756	T	G	20.04612668
268	10	8589813	-0.0537947	0.0120548	9.38E-06	rs11597285	G	T	19.91402101
269	10	9659749	0.160621	0.0341609	3.56E-06	rs61841040	G	T	22.10782625
270	10	10777085	0.140434	0.0295602	2.20E-06	rs17148768	G	A	22.56990837
271	10	11389614	0.0610914	0.0138592	9.72E-06	rs3995795	C	T	19.43049352
272	10	11855599	0.0544219	0.0117397	3.94E-06	rs11599763	C	T	21.48985089
273	10	11855599	0.0554862	0.0117486	2.61E-06	rs11599763	C	T	22.30476903
274	10	11855599	0.0555931	0.0117493	2.50E-06	rs11599763	C	T	22.38812886
275	10	11909896	-0.113723	0.0256243	9.57E-06	rs12261792	T	G	19.69666031
276	10	12497581	-0.105558	0.023773	8.13E-06	rs2104588	C	T	19.71579644
277	10	12516924	0.0840769	0.0167551	6.28E-07	rs2724813	G	A	25.18020912
278	10	12835085	0.0518991	0.0108777	1.70E-06	rs2482038	C	A	22.76383868
279	10	13124513	0.0660742	0.0134139	6.98E-07	rs11258178	A	G	24.263514
280	10	13841631	-0.141357	0.0308303	5.12E-06	rs72771021	C	T	21.02224716
281	10	13841631	0.141726	0.0309242	7.18E-06	rs72771021	C	T	21.00400501
282	10	14137663	-0.0647067	0.014797	8.72E-06	rs72776675	T	C	19.12278559
283	10	14650535	0.106725	0.0245638	8.14E-06	rs77540684	T	G	18.87735841
284	10	15054765	-0.0616007	0.0137936	5.79E-06	rs4750583	G	A	19.9441733
285	10	15913820	-0.205899	0.0460018	8.62E-06	rs946513	T	C	20.03359195
286	10	16051097	0.0488326	0.0106404	4.67E-06	rs4748237	G	C	21.06220266
287	10	17019559	0.0919658	0.0161331	9.80E-09	rs61841503	G	A	32.49503841
288	10	17019559	0.092888	0.0171454	4.00E-08	rs61841503	G	A	29.35107289
289	10	19780463	0.111491	0.0240157	4.15E-06	rs16918863	A	C	21.5520766
290	10	20280612	-0.0860019	0.0169148	5.24E-07	rs7923280	T	A	25.85129823
291	10	22587900	0.205013	0.0457138	6.86E-06	rs142855850	A	G	20.1125971
292	10	22892667	-0.105143	0.022942	4.56E-06	rs2913110	T	C	21.00381469
293	10	23199653	0.0668509	0.0147685	5.84E-06	rs4747450	C	A	20.4899898
294	10	28588269	0.0959639	0.021545	6.33E-06	rs7916711	A	G	19.83913726
295	10	28588269	0.102891	0.0217362	2.72E-06	rs7916711	A	G	22.40719705
296	10	29201860	-0.067603	0.0133738	2.46E-07	rs2047242	A	G	25.55184648
297	10	32381186	-0.0667272	0.0136557	1.18E-06	rs806808	C	T	23.87689603
298	10	35262588	-0.0547387	0.0115163	2.19E-06	rs10827477	A	G	22.59243381
299	10	36394609	-0.0968026	0.0217883	6.04E-06	rs16936671	C	T	19.73910019
300	10	39062269	0.0473596	0.010541	7.08E-06	rs11146701	A	G	20.1861002
301	10	39062269	0.0473596	0.010541	7.08E-06	rs11146701	A	G	20.1861002
302	10	39136170	-0.0480708	0.0105429	5.17E-06	rs36111799	C	T	20.78942727
303	10	43270264	-0.184315	0.0392204	2.72E-06	rs2795528	G	A	22.08499595
304	10	43270264	-0.180969	0.0390911	3.81E-06	rs2795528	G	A	21.43150108
305	10	44293839	-0.0717102	0.0148151	1.15E-06	rs10899911	A	G	23.42894285
306	10	44346094	-0.105963	0.0232501	5.60E-06	rs1254846	A	G	20.77106862
307	10	46098286	-0.216348	0.0477575	6.18E-06	rs112102233	A	G	20.52213787
308	10	53930085	-0.16062	0.0336806	9.19E-06	rs60995569	T	G	22.74257334
309	10	61322015	-0.110167	0.024593	7.99E-06	rs11006576	A	G	20.066888
310	10	62175024	0.0499621	0.0109693	5.27E-06	rs7073658	G	T	20.7454825
311	10	62662781	-0.073644	0.015548	3.54E-06	rs2893871	G	A	22.43497938
312	10	65563647	-0.0550587	0.0121847	6.55E-06	rs3999074	G	T	20.4184243
313	10	65799217	0.0778402	0.0155815	5.43E-07	rs719099	A	G	24.95682641
314	10	65799217	0.0778402	0.0155815	5.43E-07	rs719099	A	G	24.95682641
315	10	65799217	0.0778402	0.0155815	5.43E-07	rs719099	A	G	24.95682641
316	10	65870347	-0.0762002	0.0174689	8.38E-06	rs10995816	C	G	19.02747259
317	10	66407366	-0.0715978	0.0156309	4.83E-06	rs4344384	T	G	20.98125134
318	10	66407366	-0.0708803	0.0156121	5.86E-06	rs4344384	T	G	20.61239447
319	10	69394914	0.117362	0.0264533	9.65E-06	rs117092367	A	T	19.68318114
320	10	71518643	0.146426	0.0307367	2.36E-06	rs55910161	C	T	22.69456803
321	10	71571863	0.052368	0.0118814	8.70E-06	rs10762312	A	G	19.42659748
322	10	72443070	0.0664154	0.0149766	8.25E-06	rs72814525	A	G	19.66577762
323	10	72711156	0.0703539	0.0144439	8.85E-07	rs7083431	A	C	23.72506485
324	10	73820548	0.0732376	0.016834	9.46E-06	rs15256	C	T	18.9275134
325	10	78716030	-0.195611	0.0392217	1.33E-06	rs11001941	G	A	24.87331784
326	10	79277321	-0.232125	0.0481562	1.48E-07	rs75820970	C	G	23.23482547
327	10	80086072	0.0748989	0.0166458	7.58E-06	rs1649999	A	G	20.24610731
328	10	80086072	0.0748989	0.0166458	7.58E-06	rs1649999	A	G	20.24610731
329	10	82879688	-0.0818459	0.0180086	8.33E-06	rs386526	G	C	20.65541636
330	10	83092007	-0.0563756	0.0120127	2.27E-06	rs265534	T	G	22.02424814
331	10	83848397	0.126592	0.024345	4.69E-07	rs11192447	A	G	27.03914562
332	10	84506096	-0.0538845	0.0121245	9.86E-06	rs2644213	A	G	19.75149799
333	10	94185213	-0.170873	0.0362844	2.38E-06	rs112617308	T	C	22.17721449
334	10	94306385	0.24289	0.0500406	1.83E-06	rs76022354	C	T	23.55994396
335	10	94306385	0.24289	0.0500406	1.83E-06	rs76022354	C	T	23.55994396
336	10	94306385	0.244638	0.0505504	1.83E-06	rs76022354	C	T	23.42063373
337	10	95286954	0.148942	0.0318366	2.83E-06	rs7077363	G	A	21.88673606
338	10	96758467	0.10585	0.0237114	8.20E-06	rs11818408	G	A	19.92816594
339	10	98619568	-0.223071	0.0470232	3.39E-06	rs7911787	G	T	22.50411135
340	10	98619568	-0.223071	0.0470232	3.39E-06	rs7911787	G	T	22.50411135
341	10	98619568	-0.223071	0.0470232	3.39E-06	rs7911787	G	T	22.50411135
342	10	102366896	0.151619	0.0317112	1.80E-06	rs118170811	A	G	22.86029879
343	10	102520687	-0.0688382	0.0151375	6.50E-06	rs11591622	T	G	20.68000785
344	10	103392503	-0.0503537	0.0112201	6.20E-06	rs3127230	C	T	20.14045701
345	10	109292487	-0.0905691	0.0190904	2.30E-06	rs17291611	A	G	22.50764454
346	10	109417101	-0.0952742	0.0211569	8.85E-06	rs12257723	A	C	20.27900092
347	10	112177119	-0.0967298	0.0205426	2.99E-06	rs2025938	G	A	22.17224966
348	10	112266046	0.115197	0.0255492	7.61E-06	rs1334944	T	C	20.32954817
349	10	113086067	-0.0689278	0.0145351	2.40E-06	rs11195523	C	A	22.48810116
350	10	113419797	0.0722755	0.0158186	4.69E-06	rs11591293	G	T	20.87594389
351	10	113419797	0.0743184	0.0158724	2.67E-06	rs11591293	G	T	21.92337957
352	10	113497648	0.0705089	0.0158542	7.36E-06	rs7098347	G	A	19.77876697
353	10	115332413	-0.135137	0.0301894	8.60E-06	rs10885477	T	C	20.03731767
354	10	115597993	0.0543966	0.0129365	7.81E-06	rs4463806	C	T	17.68112625
355	10	115597993	0.0543966	0.0129365	7.81E-06	rs4463806	C	T	17.68112625
356	10	115650278	-0.0598404	0.0131807	6.46E-06	rs4385846	T	G	20.61161516
357	10	116469806	0.12212	0.0268629	5.35E-06	rs75453768	G	T	20.66654131
358	10	117383184	0.053089	0.0110983	2.04E-06	rs2804244	G	A	22.8821153
359	10	119247234	0.125578	0.0258034	7.47E-07	rs2532663	A	G	23.68499266
360	10	119928413	-0.0528257	0.0119367	9.75E-06	rs853612	A	G	19.58492727
361	10	120447429	-0.0953657	0.020407	3.94E-06	rs3303	T	C	21.83866432
362	10	121356829	0.094316	0.0213513	9.62E-06	rs10787984	G	C	19.51291273
363	10	122413451	0.167966	0.0373586	8.87E-06	rs7898615	T	G	20.21443346
364	10	122819400	0.0770209	0.0169462	7.00E-06	rs11199734	A	T	20.65725083
365	10	125021315	0.0839384	0.0190567	7.88E-06	rs12415649	G	C	19.40108324
366	10	125294406	-0.193107	0.0411187	1.57E-06	rs17105491	G	C	22.05551904
367	10	125472937	-0.104176	0.0230829	2.72E-06	rs2114677	C	T	20.36829216
368	10	126089703	-0.0712624	0.015983	8.05E-06	rs2491158	A	G	19.87944659
369	10	126110032	-0.0762317	0.0169884	4.96E-06	rs1515761	C	T	20.13567781
370	10	126448374	0.124992	0.0274797	5.61E-06	rs78521377	C	T	20.68904576
371	10	126908208	-0.0614216	0.0135979	7.38E-06	rs4962426	T	G	20.40321306
372	10	127094261	-0.109245	0.0236201	4.32E-06	rs55921101	A	T	21.39142292
373	10	127094261	-0.109245	0.0236201	4.32E-06	rs55921101	A	T	21.39142292
374	10	127094261	-0.109245	0.0236201	4.32E-06	rs55921101	A	T	21.39142292
375	10	127532121	-0.18776	0.0401636	5.92E-06	rs7915461	C	T	21.8545006
376	10	127787142	0.0813969	0.0191632	9.10E-06	rs2290844	C	T	18.04179176
377	10	128214403	-0.166823	0.0376681	9.16E-06	rs116969552	A	G	19.61392112
378	10	128614990	0.0817953	0.018369	9.18E-06	rs61875484	C	G	19.82830866
379	10	129037453	-0.139825	0.030069	2.62E-06	rs72836424	C	T	21.62378357
380	10	129175962	0.135774	0.0289757	2.31E-06	rs150600492	A	C	21.95661327
381	10	129715759	-0.066536	0.0147661	8.26E-06	rs35890118	A	G	20.30400756
382	10	129908282	-0.232987	0.0519183	6.04E-06	rs80149660	C	T	20.13828355
383	10	130170270	0.0654931	0.0148681	9.14E-06	rs2032031	G	A	19.40350327
384	10	130677483	-0.104457	0.0232394	5.92E-06	rs79929882	A	G	20.20343781
385	10	132651293	-0.097606	0.0216072	3.47E-06	rs10829821	T	C	20.40591376
386	10	133000320	0.114648	0.0254916	6.42E-06	rs2918132	T	C	20.22734005
387	10	133897233	-0.0552212	0.0116074	2.33E-06	rs10781552	C	T	22.63298201
388	10	133897233	-0.0552212	0.0116074	2.33E-06	rs10781552	C	T	22.63298201
389	10	133897233	-0.0552212	0.0116074	2.33E-06	rs10781552	C	T	22.63298201
390	10	134926480	-0.087484	0.0192215	4.66E-06	rs138437711	A	G	20.71489384
391	10	135010198	0.136346	0.0293073	4.42E-06	rs2998141	C	T	21.6437836
392	10	135204950	-0.112758	0.0255994	6.36E-06	rs1046175	G	C	19.40149318
393	11	610277	-0.13607	0.0291797	4.51E-06	rs11246212	C	T	21.74518588
394	11	968356	-0.134304	0.0300423	5.74E-06	rs72850165	T	C	19.98533985
395	11	1051715	0.0953524	0.02006	2.23E-06	rs10794359	C	T	22.59443053
396	11	1681862	-0.0858591	0.0185778	4.14E-06	rs61265175	G	C	21.35915647
397	11	2563450	0.110561	0.0241719	3.65E-06	rs111229068	A	T	20.92099514
398	11	2563450	0.110561	0.0241719	3.65E-06	rs111229068	A	T	20.92099514
399	11	2937631	0.083758	0.0185796	8.20E-06	rs367480	A	G	20.32262846
400	11	2937631	0.0841649	0.0185948	7.52E-06	rs367480	A	G	20.48702986
401	11	2937631	0.0841649	0.0185948	7.52E-06	rs367480	A	G	20.48702986
402	11	2937631	0.0841649	0.0185948	7.52E-06	rs367480	A	G	20.48702986
403	11	2956783	0.107329	0.0237633	5.51E-06	rs55807413	A	G	20.39955362
404	11	3248876	-0.190615	0.0414403	2.62E-06	rs35035870	T	C	21.15769564
405	11	3922055	0.0573168	0.0115466	8.04E-07	rs12362320	G	C	24.64084683
406	11	4019788	-0.17402	0.0374133	3.13E-06	rs11030569	A	T	21.63447177
407	11	6848360	0.0999781	0.0223785	8.85E-06	rs16918425	A	T	19.95941518
408	11	8129537	-0.129364	0.0289021	6.44E-06	rs2884897	A	G	20.0340186
409	11	8332350	0.0571279	0.0127113	7.77E-06	rs12797734	T	C	20.19838204
410	11	8332350	0.0572158	0.0126793	7.21E-06	rs12797734	T	C	20.36298279
411	11	8729057	0.163846	0.036608	7.68E-06	rs3752849	G	A	20.03178642
412	11	8938819	0.226399	0.0454642	4.16E-07	rs1883097	C	T	24.79761434
413	11	9312796	-0.158501	0.0315231	6.26E-07	rs56349194	A	G	25.28169419
414	11	9316730	-0.152918	0.0288525	1.54E-07	rs4396289	C	T	28.08990815
415	11	9951672	-0.0717634	0.0149229	1.44E-06	rs10840326	C	G	23.12594857
416	11	9951672	-0.0717634	0.0149229	1.44E-06	rs10840326	C	G	23.12594857
417	11	9951672	-0.0677384	0.0151463	7.37E-06	rs10840326	C	G	20.00123255
418	11	10658735	0.055176	0.0121602	9.65E-06	rs1035691	G	A	20.588229
419	11	10967286	0.076227	0.0170411	5.14E-06	rs517089	T	A	20.00886279
420	11	11771637	-0.126582	0.028712	7.86E-06	rs117748144	T	C	19.43645315
421	11	12009569	-0.0980434	0.020957	2.91E-06	rs16910295	T	C	21.88661005
422	11	12148588	0.0836825	0.0176445	3.95E-06	rs75140805	T	G	22.49316558
423	11	13098051	0.0537537	0.0123746	9.95E-06	rs10831953	G	A	18.86923908
424	11	13098051	0.0537537	0.0123746	9.95E-06	rs10831953	G	A	18.86923908
425	11	13893667	0.10373	0.0228889	7.73E-06	rs11022995	A	G	20.53803607
426	11	15771251	-0.0786157	0.0179592	7.09E-06	rs7123615	C	G	19.16216598
427	11	17511427	0.0524955	0.0109584	1.78E-06	rs7129639	A	C	22.94826495
428	11	17589129	-0.0534763	0.0122666	7.50E-06	rs10832801	A	C	19.00528098
429	11	18768068	0.0842919	0.0162192	2.74E-07	rs1867876	T	C	27.00926887
430	11	19572557	-0.0973842	0.0194791	7.69E-07	rs10741777	T	C	24.99419925
431	11	19943115	0.146098	0.0351529	9.64E-06	rs16937247	G	C	17.27293839
432	11	20621043	0.134617	0.0301177	7.94E-06	rs58405430	G	T	19.97819325
433	11	20763367	-0.0944052	0.0213287	6.85E-06	rs74776516	T	G	19.59129129
434	11	22379097	0.0822408	0.0186379	9.43E-06	rs11026530	T	C	19.47066112
435	11	22379097	0.0822408	0.0186379	9.43E-06	rs11026530	T	C	19.47066112
436	11	24001840	0.129006	0.0284844	4.92E-06	rs11027642	C	T	20.51188946
437	11	25973451	0.0785431	0.0174075	6.03E-06	rs12417956	C	G	20.35838246
438	11	27747671	0.066635	0.0144356	3.10E-06	rs12288512	A	G	21.30762893
439	11	31098691	-0.0824941	0.0195615	8.40E-06	rs182318	G	A	17.78449222
440	11	35334668	-0.116383	0.0252125	3.97E-06	rs17379710	T	C	21.30822496
441	11	36871523	-0.0641339	0.0144295	8.79E-06	rs2901723	A	C	19.75480447
442	11	38085711	0.205765	0.0453311	8.86E-06	rs11034576	A	G	20.6039503
443	11	39821773	-0.143982	0.031501	7.51E-06	rs79263163	A	C	20.89140856
444	11	40289063	0.0736533	0.0153163	1.30E-06	rs77193512	A	G	23.1247311
445	11	41079703	-0.138905	0.0289897	3.82E-06	rs4756632	G	T	22.95875404
446	11	41417982	-0.0591611	0.013042	7.01E-06	rs2939766	A	G	20.57709625
447	11	43344751	-0.0780229	0.0176325	7.19E-06	rs11607472	A	G	19.58016701
448	11	44302154	0.0720698	0.0155153	3.42E-06	rs2013594	C	T	21.57676238
449	11	44849689	0.0764294	0.0159789	1.52E-06	rs34066017	A	G	22.8784787
450	11	45688595	0.0640277	0.0110059	5.29E-09	rs10769159	C	G	33.84423312
451	11	45826561	0.124426	0.0248431	1.01E-06	rs61884471	G	A	25.08480357
452	11	47103877	-0.0841852	0.0178119	3.26E-06	rs72901605	T	C	22.33834528
453	11	47103877	-0.0841852	0.0178119	3.26E-06	rs72901605	T	C	22.33834528
454	11	54908652	-0.106235	0.0234815	5.42E-06	rs2704155	T	A	20.46838475
455	11	56664962	0.135265	0.0298411	6.55E-06	rs11228830	A	G	20.54665921
456	11	58040621	-0.115589	0.0252489	5.42E-06	rs10501370	C	T	20.95791567
457	11	62174193	-0.0980897	0.0208995	2.94E-06	rs3017103	G	A	22.02799759
458	11	62499044	-0.127424	0.0274066	3.10E-06	rs7935794	C	G	21.61683688
459	11	68886460	-0.0727975	0.0155594	3.18E-06	rs12419854	T	A	21.89007445
460	11	71221248	-0.0540741	0.0121393	5.39E-06	rs4945008	G	A	19.842268
461	11	74391775	-0.0974344	0.0181279	9.35E-08	rs10793103	T	C	28.88880894
462	11	77710841	0.0723153	0.0159706	7.73E-06	rs921383	G	A	20.50302397
463	11	77901287	-0.12718	0.0250924	6.53E-07	rs901099	T	G	25.68935718
464	11	79013843	-0.101351	0.0221016	3.39E-06	rs61883564	A	G	21.02851705
465	11	79332972	0.243457	0.0527695	3.98E-06	rs2187447	A	C	21.2852411
466	11	79518683	-0.126354	0.0272212	3.26E-06	rs72948274	A	C	21.54584132
467	11	80236833	-0.108225	0.0240319	7.34E-06	rs6591893	A	G	20.28051469
468	11	86179076	0.13498	0.0310715	3.39E-06	rs663262	C	T	18.87184706
469	11	86335459	0.0624796	0.0135523	1.97E-06	rs7120052	A	C	21.25447917
470	11	87588698	0.12238	0.0274683	8.85E-06	rs10898797	C	T	19.84985478
471	11	88632972	-0.112231	0.0251681	9.41E-06	rs594561	T	C	19.88496374
472	11	89040226	-0.156465	0.0366032	6.14E-06	rs11018566	A	G	18.27242968
473	11	89349287	0.111465	0.0250516	6.52E-06	rs11018665	A	T	19.79730634
474	11	89349287	0.111465	0.0250516	6.52E-06	rs11018665	A	T	19.79730634
475	11	89349287	0.111465	0.0250516	6.52E-06	rs11018665	A	T	19.79730634
476	11	89349287	0.113013	0.0254343	7.03E-06	rs11018665	A	T	19.74318561
477	11	91589600	-0.154539	0.0326288	3.31E-06	rs11606187	A	G	22.43230967
478	11	91589600	-0.154539	0.0326288	3.31E-06	rs11606187	A	G	22.43230967
479	11	91589600	-0.154539	0.0326288	3.31E-06	rs11606187	A	G	22.43230967
480	11	92267129	0.0596297	0.0130052	4.86E-06	rs4753063	A	G	21.02282998
481	11	94364293	-0.151142	0.0306922	5.12E-07	rs12226153	A	G	24.25014225
482	11	94681786	-0.0809085	0.0174782	3.52E-06	rs7119679	G	A	21.42865388
483	11	95304834	-0.105589	0.0206213	5.64E-07	rs1939881	G	A	26.21834493
484	11	95357209	-0.150538	0.0302319	6.63E-07	rs2155352	A	G	24.79484507
485	11	98386085	-0.102524	0.0234834	9.74E-06	rs11604400	C	T	19.0602737
486	11	98523638	-0.0635522	0.0140072	6.22E-06	rs10892089	C	G	20.58536249
487	11	99665050	-0.0726779	0.0158263	6.49E-06	rs11221428	T	C	21.08851274
488	11	102429543	-0.114423	0.0247798	5.26E-06	rs7113155	C	G	21.32215355
489	11	102461599	-0.0907728	0.0198096	5.23E-06	rs1784446	A	G	20.99713553
490	11	103549974	0.253264	0.0540141	3.07E-06	rs143662916	C	T	21.9853121
491	11	105615253	0.0835752	0.0192017	7.94E-06	rs10502061	A	G	18.94416592
492	11	107123199	0.0537401	0.0118848	6.52E-06	rs10890671	C	T	20.44622732
493	11	108439087	-0.108283	0.0237289	5.88E-06	rs78169027	A	G	20.82405714
494	11	108439087	-0.108283	0.0237289	5.88E-06	rs78169027	A	G	20.82405714
495	11	111695709	-0.0578334	0.0129053	6.63E-06	rs607327	T	C	20.08266023
496	11	111712942	-0.189731	0.0396566	2.03E-06	rs116974815	C	A	22.88999184
497	11	112386785	-0.0656602	0.0147216	7.73E-06	rs949341	A	G	19.89272944
498	11	112386785	-0.0656602	0.0147216	7.73E-06	rs949341	A	G	19.89272944
499	11	112386785	-0.0656602	0.0147216	7.73E-06	rs949341	A	G	19.89272944
500	11	114023573	0.0829505	0.0170891	6.48E-07	rs7117576	A	G	23.56132089
501	11	114526679	-0.12465	0.0262323	4.03E-06	rs145020347	A	G	22.57937024
502	11	114701288	-0.165911	0.0349516	2.32E-06	rs6589457	G	A	22.53285588
503	11	115165111	0.138612	0.0291906	2.73E-06	rs7104872	G	A	22.54839407
504	11	116485496	0.0706431	0.016046	9.29E-06	rs499272	G	C	19.38232726
505	11	119498403	0.103858	0.0213953	1.39E-06	rs10892421	T	C	23.56368179
506	11	119712522	-0.1567	0.0347882	5.60E-06	rs34071565	T	A	20.28962763
507	11	121876913	-0.111157	0.0234426	2.16E-06	rs58236560	G	T	22.4834048
508	11	123789877	-0.0507411	0.0113758	8.29E-06	rs78056098	G	T	19.89554589
509	11	123997498	0.0491248	0.010824	8.72E-06	rs10750258	C	A	20.59804598
510	11	124554061	0.0903299	0.0197212	4.92E-06	rs12794898	G	T	20.97956041
511	11	124764527	-0.121065	0.0251658	1.65E-06	rs12278566	T	A	23.14279088
512	11	125663184	0.142681	0.0297116	1.82E-06	rs478972	C	T	23.06111013
513	11	126024042	0.0607865	0.0138761	9.92E-06	rs61898819	A	T	19.19019705
514	11	126582578	-0.172142	0.0394026	9.19E-06	rs3862635	C	T	19.08639595
515	11	127703160	0.0575295	0.0128416	6.79E-06	rs2098844	T	C	20.06979437
516	11	130280667	-0.0649225	0.0135934	1.10E-06	rs4936098	G	A	22.81047226
517	11	130280667	-0.0648843	0.0135928	1.12E-06	rs4936098	G	A	22.7856485
518	11	130280667	-0.0648843	0.0135928	1.12E-06	rs4936098	G	A	22.7856485
519	11	130280667	-0.0648691	0.0135928	1.13E-06	rs4936098	G	A	22.77497408
520	11	130676996	0.0631351	0.0137953	4.99E-06	rs7935775	T	A	20.94495573
521	11	130887552	0.0580945	0.0131432	8.78E-06	rs2875322	C	T	19.53744657
522	11	131009660	0.0877797	0.0189012	4.21E-06	rs2213117	T	G	21.56797788
523	11	131649446	-0.059639	0.0128148	2.44E-06	rs1918540	A	G	21.65893213
524	11	131659000	0.0664624	0.0150069	9.76E-06	rs10791168	G	A	19.61417576
525	11	132663147	0.0651948	0.0142221	4.05E-06	rs4073731	T	C	21.01350312
526	11	133834657	0.0919112	0.0205738	6.98E-06	rs7109293	A	G	19.95757846
527	11	134622282	0.167591	0.0355224	1.98E-06	rs73031725	T	C	22.25854562
528	11	134774845	0.0613376	0.0130644	3.04E-06	rs1154904	G	A	22.04319894
529	12	1396151	-0.106817	0.023298	3.34E-06	rs7302582	G	C	21.02052076
530	12	1765779	-0.0969305	0.0212237	5.34E-06	rs4766410	T	C	20.8582904
531	12	1794470	-0.0870786	0.0197951	7.28E-06	rs7976209	T	C	19.35118104
532	12	1891043	0.0518814	0.0107482	1.44E-06	rs2286384	C	G	23.29978403
533	12	5275540	0.0646859	0.0134256	1.33E-06	rs7303158	C	T	23.21409955
534	12	5942519	-0.052659	0.0113858	3.24E-06	rs10774377	G	A	21.39036097
535	12	5942519	-0.0523003	0.0113859	3.81E-06	rs10774377	G	A	21.09957122
536	12	10702414	0.050797	0.0112182	7.07E-06	rs7137760	C	T	20.50358352
537	12	11494021	0.0586265	0.0129006	4.84E-06	rs1816223	G	A	20.6522853
538	12	11494021	0.0586265	0.0129006	4.84E-06	rs1816223	G	A	20.6522853
539	12	11494021	0.0586265	0.0129006	4.84E-06	rs1816223	G	A	20.6522853
540	12	12242455	-0.104751	0.0226997	2.31E-06	rs11054680	T	C	21.29492526
541	12	12970792	-0.0816464	0.017472	3.12E-06	rs2058609	G	A	21.83679206
542	12	18127597	-0.096065	0.020828	2.56E-06	rs12812672	T	C	21.2733182
543	12	18793583	0.105525	0.0236769	7.19E-06	rs561239	A	G	19.86374091
544	12	20066025	-0.113141	0.0243541	1.84E-06	rs117151453	G	C	21.58220712
545	12	20378911	-0.0624207	0.0129438	1.65E-06	rs10841473	G	C	23.25592839
546	12	20378911	-0.0613031	0.0128844	2.28E-06	rs10841473	G	C	22.63791761
547	12	20378911	-0.0613031	0.0128844	2.28E-06	rs10841473	G	C	22.63791761
548	12	20378911	-0.0596572	0.0117537	4.47E-07	rs10841473	G	C	25.76181924
549	12	20378911	-0.0583765	0.0123353	2.59E-06	rs10841473	G	C	22.39632049
550	12	21338861	-0.227245	0.048763	5.92E-06	rs75208022	C	T	21.71740047
551	12	21338861	-0.227245	0.048763	5.92E-06	rs75208022	C	T	21.71740047
552	12	21338861	-0.227245	0.048763	5.92E-06	rs75208022	C	T	21.71740047
553	12	21404832	-0.0601448	0.0135454	7.59E-06	rs7975087	C	A	19.71571362
554	12	24572337	-0.109724	0.024221	4.87E-06	rs35182105	A	G	20.52197355
555	12	25249743	0.0758215	0.0172568	6.60E-06	rs10842464	C	T	19.30475135
556	12	28018998	-0.146322	0.0320852	5.72E-06	rs35110698	T	C	20.79743405
557	12	29024534	-0.12867	0.0249946	3.44E-07	rs7294633	T	C	26.50099743
558	12	29634919	-0.152166	0.0317519	2.06E-06	rs79113084	C	T	22.96655273
559	12	30245557	-0.0942968	0.0200712	2.55E-06	rs75088940	T	C	22.07228184
560	12	30268485	0.0997048	0.0221926	8.92E-06	rs10506058	A	G	20.1843962
561	12	30360954	0.107804	0.0233984	4.70E-06	rs17519472	C	T	21.22743055
562	12	32713919	-0.0477832	0.0107833	9.38E-06	rs11052069	C	T	19.63573154
563	12	39589195	0.162139	0.0332089	2.38E-06	rs150096134	T	A	23.83779055
564	12	43485015	0.110021	0.0246032	4.58E-06	rs116847295	C	T	19.99714437
565	12	43572952	-0.0579153	0.0118796	9.95E-07	rs11181912	G	A	23.76747169
566	12	43701132	-0.216781	0.0493496	6.08E-06	rs12825290	C	G	19.29634952
567	12	43701132	-0.216781	0.0493496	6.08E-06	rs12825290	C	G	19.29634952
568	12	43701132	-0.216781	0.0493496	6.08E-06	rs12825290	C	G	19.29634952
569	12	47384118	0.121548	0.0279546	7.37E-06	rs55793120	T	C	18.90553926
570	12	47384118	0.137396	0.027414	4.81E-07	rs55793120	T	C	25.11905875
571	12	47384118	0.13822	0.0266152	1.44E-07	rs55793120	T	C	26.97008463
572	12	50212628	0.0773742	0.0160883	1.43E-06	rs2336448	T	C	23.1298082
573	12	50650057	-0.0550687	0.0112481	9.70E-07	rs2160994	C	T	23.96907703
574	12	52423996	0.0618696	0.0132532	2.89E-06	rs876734	T	C	21.79280399
575	12	53098742	0.0968661	0.0190575	3.19E-07	rs75882962	T	C	25.83519669
576	12	53260710	0.0617522	0.0136438	5.92E-06	rs7311004	C	T	20.48491564
577	12	54872438	-0.121478	0.025184	1.19E-06	rs60316894	C	T	23.26729225
578	12	56256262	0.0761893	0.0170127	7.56E-06	rs2371284	C	T	20.05586877
579	12	56396953	0.0888832	0.0200902	8.54E-06	rs7298818	C	T	19.57360605
580	12	56494998	0.0824005	0.0173862	1.59E-06	rs773123	T	A	22.46209975
581	12	57449705	0.109022	0.0242017	7.02E-06	rs1044939	C	T	20.2925462
582	12	58658311	-0.0597324	0.0134458	8.30E-06	rs73103914	A	G	19.73543191
583	12	61119266	0.0590284	0.0124874	1.86E-06	rs1391597	C	T	22.34487741
584	12	63306003	-0.115098	0.0247909	5.36E-06	rs73139629	A	C	21.55514592
585	12	67167461	0.146775	0.0326594	9.81E-06	rs4244069	A	G	20.19704227
586	12	67655943	-0.133489	0.0268526	6.56E-07	rs77779484	G	A	24.71259058
587	12	69332975	0.148238	0.0326455	4.49E-06	rs62640857	A	G	20.61923007
588	12	69515102	0.26199	0.055123	4.85E-06	rs73331712	T	C	22.58935023
589	12	71978728	-0.0988335	0.0216172	6.75E-06	rs17109926	A	G	20.90304086
590	12	73139398	0.164663	0.0360285	7.00E-06	rs61933850	G	A	20.88813592
591	12	73139398	0.164808	0.0360647	7.23E-06	rs61933850	G	A	20.88295393
592	12	73139398	0.165184	0.0361469	7.43E-06	rs61933850	G	A	20.88304584
593	12	75496463	0.0727604	0.0155716	1.63E-06	rs11613919	G	T	21.83351594
594	12	76523655	-0.0497004	0.0113402	9.85E-06	rs34449434	A	C	19.20783163
595	12	77390329	0.159008	0.0353306	6.76E-06	rs191093	G	A	20.25517148
596	12	78373555	-0.0873312	0.0194886	4.72E-06	rs34576931	G	C	20.08064099
597	12	82366390	-0.174992	0.0388394	4.62E-06	rs137917150	T	A	20.29978158
598	12	83502773	0.094833	0.0163962	7.57E-09	rs12320842	C	G	33.45280697
599	12	89471235	-0.0969489	0.0215149	8.84E-06	rs7960664	A	G	20.30519236
600	12	94212918	0.112353	0.0242364	2.56E-06	rs76532867	T	C	21.4898371
601	12	94515340	0.14098	0.0295029	2.63E-06	rs12423772	G	T	22.83418935
602	12	96819204	-0.199099	0.0427327	3.74E-06	rs11108500	A	G	21.70788387
603	12	97374875	0.0512732	0.0109226	2.82E-06	rs7975768	C	G	22.03579822
604	12	97928437	-0.0624272	0.0138539	5.49E-06	rs11109097	T	C	20.30502907
605	12	98289796	-0.103931	0.0226826	5.71E-06	rs11532348	C	T	20.99445202
606	12	100584014	-0.137519	0.0227398	2.58E-09	rs11110281	T	C	36.5722879
607	12	100584014	-0.130554	0.0225943	1.40E-08	rs11110281	T	C	33.3873987
608	12	100585559	-0.10239	0.0217849	3.96E-06	rs11110282	A	G	22.09041855
609	12	100585559	-0.101189	0.0217379	4.85E-06	rs11110282	A	G	21.66862905
610	12	100709313	-0.12711	0.0280617	5.56E-06	rs7968030	A	T	20.51783262
611	12	100786847	-0.0564589	0.0126935	9.07E-06	rs1969927	A	G	19.78345093
612	12	101911079	-0.0762556	0.0168635	5.64E-06	rs2651663	A	G	20.44786886
613	12	102046595	0.108075	0.0242022	5.97E-06	rs1997204	C	T	19.94071826
614	12	102514184	0.121561	0.0246058	8.22E-07	rs4764863	G	A	24.4069521
615	12	102525047	0.101088	0.0225594	6.40E-06	rs7314815	G	A	20.07909428
616	12	113161438	0.114599	0.023839	2.06E-06	rs4766997	C	T	23.10923605
617	12	114131978	0.0882466	0.018382	2.14E-06	rs4767113	C	T	23.04678975
618	12	115352769	-0.0840437	0.0187031	7.89E-06	rs6489992	A	G	20.1921766
619	12	115491973	0.122729	0.0264958	4.02E-06	rs35510	A	G	21.45558288
620	12	115491973	0.122729	0.0264958	4.02E-06	rs35510	A	G	21.45558288
621	12	115493337	0.128249	0.0268779	2.01E-06	rs35509	G	A	22.76760286
622	12	117811409	-0.113003	0.02204	2.64E-07	rs816292	T	C	26.28795279
623	12	120729505	0.107008	0.0236973	5.34E-06	rs16950051	A	G	20.39082329
624	12	126498824	-0.0756729	0.0159035	2.76E-06	rs1403396	A	T	22.64098562
625	12	129438771	-0.0862781	0.0196846	6.70E-06	rs12304031	G	A	19.21091086
626	12	129451330	0.0527803	0.0116023	5.66E-06	rs7342369	A	C	20.69452808
627	12	129539818	0.179838	0.0393797	6.34E-06	rs61944774	A	G	20.85538068
628	12	129984555	0.0744538	0.0165214	7.13E-06	rs11614532	G	C	20.30860275
629	12	130309670	0.090699	0.0196746	3.74E-06	rs111862613	T	C	21.25167543
630	12	130309670	0.090699	0.0196746	3.74E-06	rs111862613	T	C	21.25167543
631	12	130309670	0.0907065	0.0196746	3.73E-06	rs111862613	T	C	21.25519022
632	12	130309670	0.0911199	0.0196748	3.39E-06	rs111862613	T	C	21.44893911
633	12	130331764	-0.0668162	0.0153387	9.99E-06	rs4340090	C	T	18.97520333
634	12	131024079	-0.172495	0.0388567	8.37E-06	rs61934597	C	T	19.70703071
635	12	131103256	-0.186945	0.0418412	6.25E-06	rs34962571	A	C	19.96270758
636	13	19489214	0.0819494	0.0172241	2.03E-06	rs57512504	T	A	22.63697962
637	13	20687179	0.120412	0.0270263	5.86E-06	rs2031282	A	G	19.85026703
638	13	20687179	0.122368	0.0270329	4.38E-06	rs2031282	A	G	20.49040055
639	13	20687179	0.122368	0.0270329	4.38E-06	rs2031282	A	G	20.49040055
640	13	22867356	-0.141478	0.0315848	3.99E-06	rs9578457	G	A	20.06418674
641	13	23253392	0.151009	0.0323434	3.33E-06	rs113127095	A	G	21.79888697
642	13	23343542	-0.0585038	0.013219	9.71E-06	rs1000888	C	G	19.58713634
643	13	23443627	-0.0921059	0.0201114	5.04E-06	rs7993559	A	C	20.97443609
644	13	23531802	-0.103842	0.0237355	8.05E-06	rs7330827	T	C	19.14032548
645	13	23834968	-0.107134	0.0221883	3.12E-06	rs7399658	G	A	23.3134519
646	13	23836941	-0.10381	0.0220135	3.90E-06	rs1590596	C	G	22.23822839
647	13	24910476	0.0604456	0.0129128	2.13E-06	rs9507307	C	T	21.91232884
648	13	24910476	0.0604456	0.0129128	2.13E-06	rs9507307	C	T	21.91232884
649	13	24963729	0.0543635	0.0124067	9.47E-06	rs7999780	G	A	19.20004547
650	13	24973509	-0.22583	0.0469228	1.77E-06	rs9581006	T	C	23.16303321
651	13	24973509	-0.225309	0.0467697	1.79E-06	rs9581006	T	C	23.20747609
652	13	27018240	-0.262206	0.0564729	5.79E-06	rs12585793	T	C	21.55783136
653	13	27292666	-0.12459	0.0260992	1.80E-06	rs4537857	T	C	22.78830276
654	13	31520446	0.117283	0.025971	7.21E-06	rs73165080	T	A	20.39354794
655	13	32720756	0.0580018	0.0127495	5.76E-06	rs9567264	C	T	20.69648706
656	13	35023691	-0.184966	0.0383029	1.71E-06	rs75091807	G	T	23.31956776
657	13	36104947	-0.0736375	0.0155227	2.18E-06	rs9574096	A	T	22.50419815
658	13	38004672	-0.0718128	0.017462	9.58E-06	rs11841382	G	T	16.91280933
659	13	38044689	0.0821173	0.0159596	1.92E-07	rs9603208	G	T	26.47435074
660	13	38057357	0.0758558	0.0171182	3.59E-06	rs1107244	G	A	19.63637845
661	13	38058413	0.0877135	0.0176745	2.35E-07	rs6563550	T	C	24.62853665
662	13	38326692	0.100666	0.0207016	1.58E-06	rs79535861	A	C	23.64600617
663	13	39470153	-0.118994	0.0266494	6.25E-06	rs7334707	G	T	19.93770915
664	13	40385457	0.10305	0.0224648	2.79E-06	rs17530232	A	G	21.04218717
665	13	40385457	0.10305	0.0224648	2.79E-06	rs17530232	A	G	21.04218717
666	13	40385457	0.10305	0.0224648	2.79E-06	rs17530232	A	G	21.04218717
667	13	40419314	-0.062804	0.0130744	1.39E-06	rs9788306	C	T	23.07443493
668	13	41956181	0.21534	0.0436695	1.41E-06	rs73457410	A	G	24.31604725
669	13	41956181	0.21534	0.0436695	1.41E-06	rs73457410	A	G	24.31604725
670	13	41956181	0.21534	0.0436695	1.41E-06	rs73457410	A	G	24.31604725
671	13	41963791	0.214866	0.0438442	1.05E-06	rs76029318	T	C	24.01657637
672	13	41963791	0.222849	0.0454319	1.08E-06	rs76029318	T	C	24.0602192
673	13	45802607	0.098738	0.0211319	3.07E-06	rs9534068	A	G	21.83190126
674	13	46372065	0.0646003	0.0143479	6.39E-06	rs9590927	A	G	20.27180348
675	13	47512191	-0.156365	0.0345372	6.04E-06	rs12863463	G	A	20.49768653
676	13	50932063	-0.227285	0.0510135	7.72E-06	rs17586763	T	C	19.85049346
677	13	51292902	-0.0901399	0.0199712	9.84E-06	rs2706242	G	C	20.37163199
678	13	51938576	-0.0817111	0.0183121	7.84E-06	rs9316536	T	G	19.91066711
679	13	53567017	-0.048317	0.010797	5.33E-06	rs9536330	T	C	20.0259773
680	13	58545246	-0.0570888	0.0110683	2.35E-07	rs9537886	A	C	26.60357399
681	13	58689340	-0.0592876	0.0124509	1.87E-06	rs2321387	G	A	22.67390122
682	13	58689340	-0.0508514	0.0109588	3.26E-06	rs2321387	G	A	21.53177466
683	13	58689340	-0.0494596	0.0109424	5.80E-06	rs2321387	G	A	20.43036035
684	13	61597625	-0.253809	0.0539169	6.19E-06	rs114889439	A	G	22.1597169
685	13	62067781	0.0568439	0.0122325	4.22E-06	rs2997412	G	A	21.59420822
686	13	64264446	-0.154496	0.0339396	6.65E-06	rs2590913	A	G	20.72149285
687	13	68440424	0.137141	0.0317376	8.12E-06	rs9571849	T	C	18.67181171
688	13	68610061	0.09597	0.0197312	8.79E-07	rs9541268	C	A	23.65723545
689	13	70306831	0.0990709	0.0218149	6.52E-06	rs9542068	T	C	20.62461088
690	13	70306831	0.0990709	0.0218149	6.52E-06	rs9542068	T	C	20.62461088
691	13	70306831	0.0990709	0.0218149	6.52E-06	rs9542068	T	C	20.62461088
692	13	70522683	-0.123117	0.0236743	2.54E-07	rs73512608	G	A	27.0446743
693	13	70523029	-0.121514	0.0236759	3.90E-07	rs55773148	G	A	26.34144775
694	13	70523029	-0.121514	0.0236759	3.90E-07	rs55773148	G	A	26.34144775
695	13	70856516	-0.074038	0.0160494	5.97E-06	rs9529719	C	T	21.28098644
696	13	71376322	0.0726921	0.0163201	9.72E-06	rs7982713	G	A	19.83941215
697	13	72876881	-0.13381	0.0290127	7.65E-06	rs173120	C	T	21.27163375
698	13	73170489	0.0819606	0.0181628	7.27E-06	rs4885016	C	T	20.36313576
699	13	73170489	0.0819606	0.0181628	7.27E-06	rs4885016	C	T	20.36313576
700	13	76583319	-0.0524592	0.0117701	8.73E-06	rs9565219	T	A	19.86474623
701	13	76829562	0.0837206	0.0190318	9.06E-06	rs1929743	T	C	19.35106777
702	13	77351196	-0.0693637	0.0142907	1.71E-06	rs9573937	A	G	23.55903502
703	13	78785141	-0.0904972	0.0200428	5.27E-06	rs2585520	G	T	20.38700826
704	13	81593016	-0.207191	0.0453121	4.88E-06	rs7333521	T	C	20.90804339
705	13	81685543	-0.13755	0.0293386	2.34E-06	rs116500994	G	T	21.98074547
706	13	84660104	-0.0736201	0.0160907	5.44E-06	rs142372196	A	G	20.93355224
707	13	85114550	0.0749201	0.016711	9.62E-06	rs12876183	T	A	20.09980381
708	13	86079090	0.119479	0.0271688	7.80E-06	rs11620597	T	C	19.33936653
709	13	86162420	-0.106692	0.0220264	6.93E-07	rs9602779	A	C	23.46262876
710	13	87920450	-0.0765729	0.0172819	7.22E-06	rs57079348	T	G	19.63212067
711	13	88725540	-0.094406	0.0208544	7.37E-06	rs77702691	A	G	20.49291766
712	13	90441578	0.0699728	0.0154939	4.66E-06	rs9522712	T	C	20.39562453
713	13	91182556	0.200307	0.0387328	2.69E-07	rs77681628	C	T	26.74449898
714	13	98785900	-0.143349	0.0286241	7.22E-07	rs11617697	A	G	25.07989156
715	13	100213990	-0.0815733	0.0183167	5.52E-06	rs7322368	C	T	19.83360222
716	13	100566758	0.107346	0.0242469	9.11E-06	rs61972390	T	C	19.60014524
717	13	101617913	-0.0703773	0.0156855	7.19E-06	rs75768969	C	G	20.1311446
718	13	102402685	0.0680947	0.015503	7.72E-06	rs11069458	C	T	19.29279403
719	13	103117486	-0.0588452	0.0126228	4.75E-06	rs9300744	C	T	21.73254983
720	13	103561362	-0.102671	0.0218939	3.26E-06	rs1969793	A	G	21.99122003
721	13	105075823	0.0592681	0.0127329	2.59E-06	rs9586501	G	A	21.66642977
722	13	106650093	-0.0897823	0.0200739	7.01E-06	rs9558661	T	C	20.00405043
723	13	107563458	-0.0888825	0.0198479	5.30E-06	rs2200429	A	G	20.05411018
724	13	108775162	-0.0484169	0.0108254	8.16E-06	rs1223978	C	T	20.0035029
725	13	110840418	0.0758597	0.0171286	9.32E-06	rs79757635	C	A	19.61455713
726	13	110840418	0.0758597	0.0171286	9.32E-06	rs79757635	C	A	19.61455713
727	13	111703249	-0.0804138	0.0176692	7.10E-06	rs9555756	A	C	20.71225564
728	13	112859829	0.0944467	0.0192976	6.21E-07	rs7322849	T	C	23.95338947
729	13	112859829	0.110676	0.0200996	1.74E-08	rs7322849	T	C	30.32020128
730	13	112859829	0.110676	0.0200996	1.74E-08	rs7322849	T	C	30.32020128
731	13	112859829	0.112428	0.0201813	1.08E-08	rs7322849	T	C	31.03492451
732	13	113472525	-0.104232	0.0230786	4.45E-06	rs7992246	C	T	20.39779497
733	13	113561082	-0.0821779	0.0173541	2.02E-06	rs75898026	A	G	22.42362834
734	14	20954661	0.0999189	0.0197169	2.54E-07	rs1756364	G	T	25.68136013
735	14	21455973	-0.0681973	0.0149831	6.09E-06	rs4981345	T	C	20.71719746
736	14	21479605	0.143961	0.0290223	1.01E-06	rs11627628	T	C	24.60515218
737	14	21548634	-0.156209	0.0336482	2.85E-06	rs77885767	C	T	21.55204231
738	14	21577837	-0.0952415	0.0216699	6.58E-06	rs8006832	G	T	19.31695371
739	14	22045949	-0.0782325	0.0167634	5.02E-06	rs2023437	T	C	21.77961515
740	14	22045949	-0.0782325	0.0167634	5.02E-06	rs2023437	T	C	21.77961515
741	14	23060552	-0.120888	0.0266264	6.99E-06	rs1384962	G	A	20.61301319
742	14	23847194	-0.0819391	0.0165334	6.71E-07	rs74037001	G	A	24.56167797
743	14	26130404	0.074697	0.0153401	2.77E-06	rs12434631	A	G	23.7110037
744	14	27718039	-0.0605392	0.0133696	8.54E-06	rs61973590	C	G	20.50390247
745	14	27718039	-0.0605392	0.0133696	8.54E-06	rs61973590	C	G	20.50390247
746	14	28151415	0.0826246	0.0175252	2.27E-06	rs1954532	C	T	22.22761031
747	14	29872341	0.0867262	0.0183477	3.19E-06	rs74315802	G	T	22.34278851
748	14	29898456	-0.0521782	0.0118051	8.01E-06	rs12886051	G	C	19.5361439
749	14	30418008	0.0567088	0.0124877	6.68E-06	rs10150232	A	G	20.6222478
750	14	30607199	0.0554447	0.0117854	2.28E-06	rs8005030	C	T	22.13254834
751	14	30991358	-0.126337	0.0268919	2.86E-06	rs17096874	C	T	22.07080352
752	14	32270129	-0.0752368	0.0156861	1.40E-06	rs36095275	C	T	23.00544682
753	14	33200623	0.0499263	0.0109744	5.09E-06	rs11627423	C	A	20.69651359
754	14	33706908	0.229046	0.0483124	9.30E-07	rs912860	A	G	22.47647486
755	14	34150977	-0.201027	0.0428204	2.46E-06	rs74622183	A	G	22.03978448
756	14	34431996	0.0782258	0.0176841	9.50E-06	rs2017373	C	T	19.56744413
757	14	39301409	-0.196454	0.042565	4.25E-06	rs74606150	C	G	21.30180851
758	14	39306809	-0.135936	0.0244857	4.42E-08	rs8009993	G	C	30.82080121
759	14	39425971	0.172322	0.0370028	3.80E-06	rs72671304	T	C	21.68763903
760	14	39425971	0.172322	0.0370028	3.80E-06	rs72671304	T	C	21.68763903
761	14	39425971	0.172322	0.0370028	3.80E-06	rs72671304	T	C	21.68763903
762	14	39660509	0.103377	0.0229286	6.90E-06	rs8010111	A	G	20.32791208
763	14	39660509	0.103377	0.0229286	6.90E-06	rs8010111	A	G	20.32791208
764	14	39660509	0.103377	0.0229286	6.90E-06	rs8010111	A	G	20.32791208
765	14	40536481	-0.0579792	0.0125229	4.34E-06	rs12894272	G	A	21.43554905
766	14	44975510	-0.0548171	0.0118426	3.55E-06	rs3809430	T	C	21.4258466
767	14	46519718	0.221639	0.0462918	1.56E-06	rs74603314	T	C	22.92367422
768	14	46519718	0.221639	0.0462918	1.56E-06	rs74603314	T	C	22.92367422
769	14	46519718	0.230767	0.0489701	2.28E-06	rs74603314	T	C	22.20677164
770	14	46519718	0.230767	0.0489701	2.28E-06	rs74603314	T	C	22.20677164
771	14	46519718	0.230767	0.0489701	2.28E-06	rs74603314	T	C	22.20677164
772	14	48997206	0.0608929	0.0133764	4.23E-06	rs4078432	T	C	20.72310469
773	14	48997206	0.0608929	0.0133764	4.23E-06	rs4078432	T	C	20.72310469
774	14	48997206	0.0608929	0.0133764	4.23E-06	rs4078432	T	C	20.72310469
775	14	49001226	-0.143245	0.0320272	5.06E-06	rs11844714	A	G	20.00419134
776	14	51960625	-0.0627263	0.013786	5.76E-06	rs35179274	C	T	20.7025
777	14	52185888	-0.186907	0.0341475	6.60E-08	rs34297067	A	G	29.95941343
778	14	52219066	0.199832	0.0414577	2.39E-06	rs10131724	C	A	23.23376867
779	14	52494072	-0.0726191	0.0153105	4.17E-06	rs2273429	A	G	22.49691548
780	14	52494072	-0.0724037	0.0153105	4.52E-06	rs2273429	A	G	22.36365443
781	14	52494072	-0.0702112	0.0153063	9.26E-06	rs2273429	A	G	21.04128938
782	14	56156504	0.0538798	0.0116888	4.08E-06	rs8003149	C	T	21.24770825
783	14	56156504	0.0538798	0.0116888	4.08E-06	rs8003149	C	T	21.24770825
784	14	56156504	0.0538798	0.0116888	4.08E-06	rs8003149	C	T	21.24770825
785	14	56938952	0.200894	0.0406434	1.08E-06	rs71414120	T	G	24.43171026
786	14	57985112	0.110229	0.0237523	3.30E-06	rs413827	G	A	21.53676133
787	14	59317502	0.102648	0.0213843	9.24E-07	rs111845179	T	C	23.04150842
788	14	59317502	0.102648	0.0213843	9.24E-07	rs111845179	T	C	23.04150842
789	14	59317502	0.104177	0.0213837	6.47E-07	rs111845179	T	C	23.73438527
790	14	63386516	-0.0485289	0.0109284	8.95E-06	rs1980561	A	G	19.71912906
791	14	64044097	-0.0576251	0.0119649	1.30E-06	rs1271565	C	T	23.19558007
792	14	66593668	-0.0563972	0.0124753	6.08E-06	rs2184675	A	T	20.43680915
793	14	67640571	-0.0571991	0.0125673	5.48E-06	rs8013541	A	T	20.71545258
794	14	70944224	-0.0726896	0.0161372	3.68E-06	rs28417404	A	G	20.29028723
795	14	73181783	0.0576795	0.012599	4.96E-06	rs10140184	A	C	20.95901276
796	14	73589896	-0.054863	0.0120984	7.80E-06	rs362417	G	C	20.56379309
797	14	76065563	0.224078	0.0449336	7.86E-07	rs72723662	C	T	24.86886755
798	14	76403542	0.0951085	0.0212799	9.29E-06	rs7400877	C	T	19.97558464
799	14	77502546	0.0539336	0.0118903	7.55E-06	rs7155595	C	A	20.57468501
800	14	77502546	0.0569929	0.0116986	1.15E-06	rs7155595	C	A	23.73415249
801	14	77619186	0.0915271	0.0190611	9.74E-06	rs158115	G	C	23.05703637
802	14	78643095	0.0701212	0.0158326	8.61E-06	rs10131942	C	G	19.61526591
803	14	80357610	0.0724145	0.0164471	5.40E-06	rs56970041	T	G	19.38529466
804	14	80357610	0.0724145	0.0164471	5.40E-06	rs56970041	T	G	19.38529466
805	14	80357610	0.0724145	0.0164471	5.40E-06	rs56970041	T	G	19.38529466
806	14	85856796	0.0769254	0.0172234	7.91E-06	rs17121075	G	A	19.94810983
807	14	85856796	0.0769254	0.0172234	7.91E-06	rs17121075	G	A	19.94810983
808	14	86833255	0.0665288	0.0138558	1.58E-06	rs1958519	T	A	23.05452444
809	14	86943927	-0.0525287	0.0109942	2.08E-06	rs12590825	C	A	22.8279041
810	14	89484373	0.172263	0.039601	8.27E-06	rs10147907	T	G	18.92220342
811	14	89595945	-0.117151	0.0250306	3.09E-06	rs4904512	T	C	21.90531386
812	14	90270821	0.137747	0.0295688	3.61E-06	rs74474130	T	G	21.70185706
813	14	94630731	-0.0654843	0.0143973	4.11E-06	rs10873449	C	T	20.68770289
814	14	95452797	0.192557	0.0420093	9.97E-06	rs2154047	A	C	21.01008127
815	14	95973619	0.152235	0.0337867	7.38E-06	rs17092615	G	A	20.30193682
816	14	96071125	-0.118576	0.0263146	7.65E-06	rs911666	T	C	20.30486219
817	14	97116904	0.0691756	0.0147285	2.70E-06	rs11160353	A	T	22.05915292
818	14	97159674	0.06099	0.0135623	6.61E-06	rs17214486	C	A	20.22323242
819	14	97159674	0.06099	0.0135623	6.61E-06	rs17214486	C	A	20.22323242
820	14	97526750	-0.0842751	0.0184509	4.26E-06	rs2370083	G	T	20.86236036
821	14	97526750	-0.0816836	0.0185851	9.75E-06	rs2370083	G	T	19.31701137
822	14	97526750	-0.08054	0.0180992	8.33E-06	rs2370083	G	T	19.80179191
823	14	99141751	-0.0619514	0.0137787	7.04E-06	rs4575475	A	G	20.2155593
824	14	100168298	-0.0800404	0.0176621	6.62E-06	rs7148504	T	G	20.53684957
825	14	100177681	-0.0549104	0.0115385	2.37E-06	rs68104925	T	C	22.64699092
826	14	102458052	-0.113054	0.0261933	7.88E-06	rs10138457	T	C	18.62908102
827	14	102553414	-0.124871	0.0270129	2.44E-06	rs41438744	C	G	21.36883067
828	14	102897930	-0.0867108	0.0180573	1.73E-06	rs111810795	C	T	23.0590154
829	14	104006716	-0.0719818	0.0141609	2.86E-07	rs12147596	C	T	25.83828553
830	14	106939916	-0.135391	0.030352	7.40E-06	rs7359080	C	A	19.89779558
831	14	107061448	-0.0861928	0.0193381	8.67E-06	rs10148250	A	G	19.8661804
832	15	25151194	-0.121679	0.0260821	3.05E-06	rs116979587	T	A	21.7643726
833	15	25162535	0.148972	0.0324162	6.77E-06	rs17114848	G	A	21.11957091
834	15	25162535	0.152377	0.0324332	4.06E-06	rs17114848	G	A	22.07289196
835	15	25162535	0.152377	0.0324332	4.06E-06	rs17114848	G	A	22.07289196
836	15	25326425	-0.0614094	0.0137321	8.93E-06	rs1972694	T	A	19.99842499
837	15	29850991	0.075828	0.0168997	6.67E-06	rs58484246	T	C	20.13266247
838	15	29850991	0.0761407	0.0169007	6.12E-06	rs58484246	T	C	20.29664916
839	15	31516919	-0.109639	0.0247979	9.28E-06	rs4779844	C	G	19.54790964
840	15	31697284	0.136523	0.0303128	9.83E-06	rs75356640	G	A	20.28427725
841	15	32955095	0.0662403	0.0146315	5.91E-06	rs11071887	T	C	20.49589455
842	15	33459867	0.0903106	0.0202257	6.62E-06	rs6494922	A	G	19.93748312
843	15	34041896	0.0901934	0.0190582	2.63E-06	rs12440440	A	G	22.39678892
844	15	35071718	-0.062527	0.0131259	2.22E-06	rs16959793	A	C	22.69222085
845	15	35278445	-0.091726	0.0189005	1.59E-06	rs72700702	T	C	23.55257111
846	15	36178565	-0.107319	0.022515	2.24E-06	rs2683098	T	C	22.72005257
847	15	36607072	-0.0693743	0.0147926	3.21E-06	rs35506912	G	C	21.99420154
848	15	36911598	-0.0533159	0.0115935	4.35E-06	rs12906958	C	T	21.14873312
849	15	37859065	0.0741405	0.0171601	8.30E-06	rs57466170	C	T	18.66686525
850	15	38513730	0.0743348	0.0165291	9.33E-06	rs16966465	G	C	20.22487939
851	15	40047706	-0.0811976	0.0183335	6.91E-06	rs12911842	A	T	19.61533004
852	15	41663393	0.0927983	0.0192021	1.82E-06	rs72739637	A	G	23.355146
853	15	41663393	0.0959942	0.0193213	1.03E-06	rs72739637	A	G	24.68410014
854	15	47340971	0.084048	0.0177806	2.41E-06	rs1850003	A	G	22.34405249
855	15	47340971	0.084048	0.0177806	2.41E-06	rs1850003	A	G	22.34405249
856	15	47404021	0.0504817	0.0109368	3.66E-06	rs28376661	C	G	21.30528767
857	15	49208992	-0.0719923	0.0154661	4.03E-06	rs12899991	T	A	21.66758302
858	15	50011554	-0.0613623	0.0133436	4.71E-06	rs542415	T	C	21.14741217
859	15	50026113	0.0668866	0.0149773	9.15E-06	rs59414781	C	G	19.94395028
860	15	50802980	-0.0508511	0.011014	4.04E-06	rs3098182	T	G	21.31623795
861	15	52105282	0.125878	0.0256153	1.03E-06	rs2016057	C	A	24.14909027
862	15	53375201	0.091546	0.0195787	3.23E-06	rs1508033	A	C	21.86306482
863	15	55439182	-0.0535262	0.0115885	3.38E-06	rs6493760	T	C	21.33429887
864	15	56786407	-0.121083	0.028075	9.27E-06	rs75242906	C	T	18.60059409
865	15	56786407	-0.120974	0.0281273	9.75E-06	rs75242906	C	T	18.49813698
866	15	58063881	0.0618294	0.0118887	2.08E-07	rs503751	C	G	27.04713868
867	15	58683697	0.0732552	0.0159898	3.91E-06	rs16940167	C	T	20.98895679
868	15	58738075	-0.081146	0.0180042	7.60E-06	rs694949	A	G	20.31358501
869	15	59704208	-0.114993	0.0257186	8.41E-06	rs77845139	A	G	19.99162794
870	15	61047117	-0.105422	0.0237274	9.12E-06	rs1871858	C	G	19.7406841
871	15	61289622	0.073258	0.0160888	5.44E-06	rs11637981	T	G	20.73303161
872	15	61402485	-0.134627	0.0297761	6.49E-06	rs115909738	A	C	20.44225059
873	15	61775734	0.0925877	0.0204021	6.93E-06	rs11630875	T	C	20.59476533
874	15	61775734	0.0945198	0.0202139	3.70E-06	rs11630875	T	C	21.86479261
875	15	62014160	0.208943	0.043822	3.70E-06	rs74018587	C	T	22.73375959
876	15	62055753	0.08346	0.0188504	9.78E-06	rs8028558	A	G	19.60268767
877	15	62055753	0.08346	0.0188504	9.78E-06	rs8028558	A	G	19.60268767
878	15	62055753	0.08346	0.0188504	9.78E-06	rs8028558	A	G	19.60268767
879	15	62394540	-0.0969304	0.0214221	5.80E-06	rs6494306	A	G	20.47368067
880	15	65691324	0.108495	0.0245457	8.94E-06	rs67490567	T	C	19.53748261
881	15	67316307	-0.0618345	0.0133	3.62E-06	rs8039785	G	T	21.61515852
882	15	68705697	0.123012	0.0286671	7.46E-06	rs898577	C	T	18.41312224
883	15	71522509	0.0516967	0.0115503	6.61E-06	rs28480294	C	T	20.03268277
884	15	71658642	-0.0526393	0.0108555	1.35E-06	rs4264350	T	C	23.51367696
885	15	73477482	-0.0670948	0.015239	9.19E-06	rs12050685	A	G	19.38495456
886	15	73477482	-0.0670948	0.015239	9.19E-06	rs12050685	A	G	19.38495456
887	15	75073172	0.191797	0.0399832	1.84E-06	rs34282744	G	C	23.01063063
888	15	78546996	0.0554965	0.0119467	3.73E-06	rs4461038	G	A	21.57919664
889	15	80528373	0.062721	0.0138998	6.88E-06	rs2114713	G	T	20.3614567
890	15	80713184	-0.0713093	0.0140855	3.29E-07	rs77564310	A	C	25.62995305
891	15	81694972	-0.149188	0.0320662	4.28E-06	rs4383094	C	T	21.64575756
892	15	81694972	-0.149188	0.0320662	4.28E-06	rs4383094	C	T	21.64575756
893	15	81694972	-0.149188	0.0320662	4.28E-06	rs4383094	C	T	21.64575756
894	15	85563483	0.0654926	0.0139101	2.27E-06	rs289410	A	G	22.16786967
895	15	86433579	-0.0510212	0.0114339	8.14E-06	rs11073596	G	T	19.9118934
896	15	86433579	-0.0510212	0.0114339	8.14E-06	rs11073596	G	T	19.9118934
897	15	86433579	-0.0510212	0.0114339	8.14E-06	rs11073596	G	T	19.9118934
898	15	86440997	-0.0515152	0.0110294	1.99E-06	rs4076415	G	T	21.81559214
899	15	86512809	0.179284	0.0404954	9.99E-06	rs55858165	A	C	19.60070444
900	15	87145913	-0.0550716	0.0120039	4.95E-06	rs12909713	C	T	21.04799107
901	15	87392290	-0.131519	0.0261319	4.97E-07	rs55682560	C	T	25.32999015
902	15	87392290	-0.131519	0.0261319	4.97E-07	rs55682560	C	T	25.32999015
903	15	88353215	0.0792146	0.0180505	8.06E-06	rs8028026	G	A	19.25892289
904	15	89577376	-0.126025	0.0282242	3.86E-06	rs72759041	G	T	19.93747383
905	15	90780618	-0.0982874	0.0216344	6.30E-06	rs56030423	G	A	20.6398237
906	15	91166608	-0.0899597	0.020001	5.51E-06	rs5011652	C	G	20.22984603
907	15	92446683	-0.0810346	0.0154397	1.64E-07	rs4327025	G	A	27.54629983
908	15	92463303	-0.0551726	0.0124655	6.87E-06	rs7174549	T	C	19.58968691
909	15	92463303	-0.0551726	0.0124655	6.87E-06	rs7174549	T	C	19.58968691
910	15	92467422	-0.0510777	0.0113809	4.62E-06	rs6496870	C	T	20.14231814
911	15	92605098	-0.0710377	0.0155221	5.46E-06	rs4247078	G	C	20.94482951
912	15	93006765	-0.0901402	0.0174602	5.40E-07	rs35398954	A	G	26.65254017
913	15	93110222	0.120677	0.0265781	3.71E-06	rs111745969	A	G	20.61584537
914	15	93819735	-0.0658116	0.0140767	2.98E-06	rs7170984	T	C	21.85763597
915	15	93941937	0.204031	0.0445746	4.56E-06	rs111966731	T	C	20.95161027
916	15	93941937	0.213114	0.047162	7.30E-06	rs111966731	T	C	20.4192381
917	15	94105415	-0.0851896	0.0192688	7.67E-06	rs12904405	A	G	19.54626669
918	15	94852795	-0.126352	0.0273626	2.57E-06	rs72767435	T	C	21.32305945
919	15	95309676	0.0820873	0.0188312	8.07E-06	rs28537087	G	A	19.00185285
920	15	95309676	0.0820873	0.0188312	8.07E-06	rs28537087	G	A	19.00185285
921	15	96159374	-0.0574455	0.0129468	7.34E-06	rs7164160	A	T	19.68734489
922	15	96161065	-0.0585411	0.0129358	4.85E-06	rs62020470	A	G	20.48024618
923	15	96161065	-0.0573633	0.0129462	7.51E-06	rs62020470	A	G	19.63286278
924	15	97318671	-0.0962425	0.0213842	7.10E-06	rs60775321	T	C	20.25572426
925	15	97318671	-0.0962425	0.0213842	7.10E-06	rs60775321	T	C	20.25572426
926	15	97318671	-0.0962425	0.0213842	7.10E-06	rs60775321	T	C	20.25572426
927	15	97570657	0.0594916	0.012823	3.40E-06	rs12908520	G	A	21.52444757
928	15	97570657	0.061772	0.0130954	2.26E-06	rs12908520	G	A	22.25080811
929	15	97570657	0.0618926	0.0130946	2.17E-06	rs12908520	G	A	22.34050474
930	15	97570657	0.0618926	0.0130946	2.17E-06	rs12908520	G	A	22.34050474
931	15	97570657	0.0619104	0.0130946	2.15E-06	rs12908520	G	A	22.35335662
932	15	97869293	-0.0769698	0.0172101	7.50E-06	rs62024432	C	T	20.00202329
933	15	98476920	-0.147352	0.0336531	8.59E-06	rs10048062	C	T	19.17175709
934	15	99492313	-0.0746684	0.0164822	6.27E-06	rs2715439	T	C	20.52311748
935	15	100747683	0.226103	0.0488017	3.54E-06	rs79790072	T	C	21.46558594
936	15	100747683	0.226103	0.0488017	3.54E-06	rs79790072	T	C	21.46558594
937	15	100747683	0.226103	0.0488017	3.54E-06	rs79790072	T	C	21.46558594
938	15	100747683	0.226722	0.0487841	3.29E-06	rs79790072	T	C	21.59885523
939	15	100880888	0.111364	0.0247743	8.86E-06	rs2585223	T	C	20.20630289
940	15	101242690	-0.107661	0.0233382	4.31E-06	rs1002941	A	G	21.28051355
941	15	101242690	-0.105025	0.0233484	8.15E-06	rs1002941	A	G	20.23350544
942	15	101242690	-0.105025	0.0233484	8.15E-06	rs1002941	A	G	20.23350544
943	15	101245088	-0.114178	0.02405	2.17E-06	rs71405394	G	A	22.539003
944	15	101245088	-0.114178	0.02405	2.17E-06	rs71405394	G	A	22.539003
945	16	433078	-0.139804	0.0318253	5.01E-06	rs11864644	T	C	19.29719486
946	16	898055	0.0810099	0.019073	8.53E-06	rs12446429	T	C	18.04006818
947	16	898055	0.0810099	0.019073	8.53E-06	rs12446429	T	C	18.04006818
948	16	991253	0.0609349	0.0129703	2.64E-06	rs35344081	G	A	22.07151594
949	16	991253	0.0619529	0.0127066	1.01E-06	rs35344081	G	A	23.77193661
950	16	991253	0.0642442	0.0127358	4.16E-07	rs35344081	G	A	25.44575786
951	16	1100633	-0.0561864	0.0115984	1.25E-06	rs9932954	A	G	23.46746877
952	16	1979831	0.17702	0.0375113	9.01E-06	rs758191	T	G	22.27001154
953	16	2767894	0.121037	0.02386	2.91E-07	rs71386687	T	G	25.73329644
954	16	3750623	0.0732963	0.0163589	8.21E-06	rs112767262	T	C	20.0750164
955	16	5233941	-0.0670855	0.0144415	4.87E-06	rs12597105	A	G	21.57906945
956	16	5938448	-0.060618	0.0131551	4.15E-06	rs11645029	G	C	21.23317305
957	16	5984558	-0.189444	0.0430248	8.09E-06	rs17138946	G	T	19.38759727
958	16	5993076	-0.151829	0.0324471	2.67E-06	rs118030283	G	A	21.89564226
959	16	6099863	0.227585	0.0465522	1.76E-06	rs75499067	C	T	23.90049244
960	16	6696929	0.14686	0.0325191	6.65E-06	rs11642826	G	C	20.395296
961	16	7045276	-0.0500303	0.0111459	7.27E-06	rs17141986	C	G	20.14818499
962	16	7460475	0.147055	0.0330635	7.42E-06	rs13339230	C	G	19.78162394
963	16	8307948	0.0629765	0.0123489	5.01E-07	rs2034589	G	C	26.00761296
964	16	8870618	0.064211	0.0139816	4.54E-06	rs12930556	C	T	21.09138603
965	16	9336862	0.0865932	0.0193719	8.08E-06	rs2314294	T	C	19.98127243
966	16	10181248	0.0950891	0.0203433	3.27E-06	rs11649454	G	C	21.84835112
967	16	10863459	0.0533411	0.0120757	9.64E-06	rs1729063	C	G	19.51188846
968	16	13684415	0.0855999	0.0189213	7.65E-06	rs16962433	A	T	20.46654673
969	16	15920394	0.091256	0.0205493	8.48E-06	rs7184125	T	C	19.7209936
970	16	16006242	0.128753	0.0276002	3.89E-06	rs62029761	A	G	21.76157157
971	16	21249925	-0.0659623	0.0134137	1.16E-06	rs60274479	T	C	24.18212171
972	16	21249925	-0.0659623	0.0134137	1.16E-06	rs60274479	T	C	24.18212171
973	16	22172866	0.113124	0.0248176	4.76E-06	rs1862649	G	A	20.77733993
974	16	23631307	0.125481	0.0259008	3.15E-06	rs369444	C	G	23.47089148
975	16	24073806	0.0615389	0.0137612	6.58E-06	rs62027366	T	C	19.99801291
976	16	27217620	0.0469989	0.0105971	9.17E-06	rs62028349	G	C	19.6698624
977	16	47237609	0.205676	0.0468917	7.85E-06	rs118038478	A	G	19.23868037
978	16	48742489	-0.124265	0.026016	1.27E-06	rs111582866	G	A	22.81479656
979	16	48742489	-0.113957	0.0256403	7.07E-06	rs111582866	G	A	19.75312494
980	16	48742489	-0.113957	0.0256403	7.07E-06	rs111582866	G	A	19.75312494
981	16	49826299	-0.0731428	0.0160172	5.77E-06	rs7199484	G	A	20.85306834
982	16	54115200	-0.117677	0.0251491	3.19E-06	rs697771	A	G	21.8946638
983	16	54327745	0.0899642	0.0202934	7.63E-06	rs35673018	G	A	19.6530434
984	16	54327745	0.0899642	0.0202934	7.63E-06	rs35673018	G	A	19.6530434
985	16	58818770	-0.175324	0.038599	8.72E-07	rs4784055	T	C	20.63149192
986	16	60348381	0.0658926	0.0143747	6.55E-06	rs72783037	C	A	21.0124024
987	16	64956642	0.224835	0.0511672	8.41E-06	rs78222136	G	C	19.30832203
988	16	71541641	-0.0544713	0.0117811	3.97E-06	rs9928243	C	A	21.37783868
989	16	71541641	-0.0541732	0.0117819	4.48E-06	rs9928243	C	A	21.14162258
990	16	71541641	-0.0538457	0.0117718	5.02E-06	rs9928243	C	A	20.92263143
991	16	72136154	0.15913	0.0322283	1.09E-06	rs61060922	T	G	24.37975462
992	16	73391982	-0.0827344	0.0180035	5.82E-06	rs6563952	C	G	21.11827093
993	16	73391982	-0.0801931	0.0178576	8.71E-06	rs6563952	C	G	20.16637426
994	16	73696771	-0.113455	0.0245762	3.33E-06	rs112176119	C	T	21.31168631
995	16	73821805	-0.104026	0.022217	4.93E-06	rs8063430	T	C	21.92365548
996	16	73890910	0.0815092	0.0169441	1.41E-06	rs328312	T	A	23.14068707
997	16	73890910	0.082529	0.0168225	8.69E-07	rs328312	T	A	24.06756158
998	16	74290641	0.0540001	0.0121526	6.51E-06	rs929878	T	C	19.74470827
999	16	74290641	0.0548532	0.012153	4.73E-06	rs929878	T	C	20.37215355
1000	16	74290641	0.0548532	0.012153	4.73E-06	rs929878	T	C	20.37215355
1001	16	76559184	-0.125721	0.0245233	2.84E-07	rs9929145	G	A	26.28196494
1002	16	76605358	-0.124153	0.027741	6.19E-06	rs7193937	C	G	20.02950478
1003	16	77283458	-0.0563759	0.0127019	8.23E-06	rs12921100	T	A	19.69924573
1004	16	77574020	-0.0750642	0.0150723	5.35E-07	rs7193624	T	C	24.80313981
1005	16	77711641	0.101976	0.0222883	4.92E-06	rs35555519	C	G	20.93351009
1006	16	79092359	0.168045	0.0382637	3.33E-06	rs74034332	G	A	19.28755886
1007	16	80493705	0.098235	0.0197127	7.36E-07	rs11150282	T	C	24.83363386
1008	16	80493705	0.098235	0.0197127	7.36E-07	rs11150282	T	C	24.83363386
1009	16	80493705	0.098235	0.0197127	7.36E-07	rs11150282	T	C	24.83363386
1010	16	80493705	0.0989487	0.0196972	6.03E-07	rs11150282	T	C	25.23545829
1011	16	81063149	-0.0764148	0.0153487	8.71E-07	rs2602429	T	C	24.78630368
1012	16	81063149	-0.0746844	0.0156194	2.58E-06	rs2602429	T	C	22.86288852
1013	16	81063149	-0.0746844	0.0156194	2.58E-06	rs2602429	T	C	22.86288852
1014	16	81063149	-0.0745516	0.0156195	2.70E-06	rs2602429	T	C	22.78136185
1015	16	81063149	-0.0745352	0.0156201	2.72E-06	rs2602429	T	C	22.76959062
1016	16	81776768	-0.0575816	0.0116762	8.34E-07	rs8047955	G	A	24.32004678
1017	16	81776768	-0.0521115	0.0111192	2.66E-06	rs8047955	G	A	21.96443644
1018	16	81803497	-0.0488254	0.0109063	7.06E-06	rs11150408	G	T	20.04180076
1019	16	81820486	0.0670205	0.0128122	2.84E-07	rs4583233	A	C	27.36326448
1020	16	84790559	-0.0573202	0.0126905	6.53E-06	rs2012708	G	A	20.401304
1021	16	84977389	0.0710386	0.0158024	8.23E-06	rs9938097	C	T	20.20890054
1022	16	84977389	0.0710386	0.0158024	8.23E-06	rs9938097	C	T	20.20890054
1023	16	84992314	0.112064	0.0228369	1.81E-06	rs955844	A	C	24.0800808
1024	16	85038065	0.0617478	0.0130998	2.36E-06	rs7499539	A	G	22.21844431
1025	16	85327902	-0.0729524	0.0152948	1.35E-06	rs2930225	T	G	22.75053234
1026	16	85396629	-0.0481514	0.0110006	7.06E-06	rs4783173	G	C	19.15954057
1027	16	85945839	0.0489475	0.0110321	9.13E-06	rs147968	C	T	19.68541843
1028	16	86480355	0.216145	0.045992	2.51E-06	rs34561138	G	A	22.08644387
1029	16	86769909	0.0740543	0.0159151	5.90E-06	rs8053158	G	A	21.65119237
1030	16	87710690	0.0967773	0.0217471	8.24E-06	rs56188186	A	G	19.80360704
1031	16	87759750	0.067562	0.0150103	7.43E-06	rs77627087	C	G	20.25938464
1032	16	87893751	0.199941	0.0418308	2.21E-06	rs7187855	A	C	22.84606347
1033	16	88554243	-0.0722586	0.0158485	5.30E-06	rs13336560	C	T	20.7875237
1034	16	88554243	-0.0701719	0.0158061	9.17E-06	rs13336560	C	T	19.70956417
1035	16	88554243	-0.0695313	0.0157065	9.75E-06	rs13336560	C	T	19.59755362
1036	16	89246670	-0.0573764	0.0127192	7.69E-06	rs59865771	C	T	20.34918399
1037	16	89248299	-0.0603312	0.0136851	8.82E-06	rs34284163	A	T	19.43515357
1038	16	89792856	0.13559	0.030678	9.31E-06	rs12925026	T	C	19.53445212
1039	17	2699935	0.13671	0.0274694	1.27E-06	rs123059	C	T	24.76864335
1040	17	2850737	-0.0539901	0.0116575	4.42E-06	rs60983350	G	A	21.44951198
1041	17	2856662	-0.0953383	0.0201367	2.43E-06	rs4506934	C	T	22.41600462
1042	17	2856662	-0.0943381	0.020138	3.16E-06	rs4506934	C	T	21.94530278
1043	17	2856662	-0.0936514	0.02012	3.59E-06	rs4506934	C	T	21.66569352
1044	17	3738781	-0.11435	0.0238604	1.34E-06	rs55799124	A	G	22.9676678
1045	17	6450532	0.132603	0.0289802	6.56E-06	rs356049	G	A	20.93649331
1046	17	6461200	-0.207163	0.0442629	1.20E-06	rs73975615	G	A	21.90507045
1047	17	6461200	-0.207018	0.0442633	1.22E-06	rs73975615	G	A	21.87402171
1048	17	6461200	-0.207018	0.0442633	1.22E-06	rs73975615	G	A	21.87402171
1049	17	7034575	0.0692909	0.0148712	2.60E-06	rs394449	A	T	21.71002761
1050	17	8121332	0.0773006	0.017553	8.02E-06	rs11656361	A	C	19.39380498
1051	17	8121332	0.0773006	0.017553	8.02E-06	rs11656361	A	C	19.39380498
1052	17	8121332	0.0773006	0.017553	8.02E-06	rs11656361	A	C	19.39380498
1053	17	9121579	-0.102702	0.0233878	9.07E-06	rs9899990	A	G	19.28319795
1054	17	10148653	0.116884	0.0234834	6.71E-07	rs7220558	A	T	24.77354631
1055	17	10177708	-0.0839861	0.0142741	4.31E-09	rs7221249	G	A	34.61922645
1056	17	11780026	-0.0536457	0.0106294	4.95E-07	rs2009919	C	T	25.47137162
1057	17	13521040	0.115598	0.0257683	9.49E-06	rs4792380	A	T	20.12468561
1058	17	13521040	0.115598	0.0257683	9.49E-06	rs4792380	A	T	20.12468561
1059	17	13816159	0.0886199	0.0194248	3.67E-06	rs78068103	A	G	20.81370522
1060	17	14173290	-0.136384	0.0302576	5.90E-06	rs7502686	G	C	20.31692104
1061	17	14532347	0.0490727	0.0107036	3.50E-06	rs8080469	G	A	21.01939278
1062	17	14692867	-0.104458	0.0228089	2.87E-06	rs55877868	A	C	20.97368448
1063	17	14881860	0.0715392	0.0156539	5.61E-06	rs8076323	A	G	20.88541207
1064	17	17098213	-0.110522	0.0247653	5.71E-06	rs4985746	A	G	19.9163745
1065	17	17253288	-0.105833	0.0228941	3.80E-06	rs12452946	A	G	21.36953456
1066	17	20575697	0.127488	0.0267936	1.53E-06	rs16941336	C	T	22.64000284
1067	17	21157406	-0.169687	0.0383169	9.13E-06	rs117467633	T	C	19.61175287
1068	17	21205200	0.0843019	0.0187308	8.43E-06	rs7217209	C	T	20.25639105
1069	17	21205200	0.0843019	0.0187308	8.43E-06	rs7217209	C	T	20.25639105
1070	17	26104110	0.218257	0.0464571	4.25E-06	rs2314810	G	C	22.07151632
1071	17	26104511	0.0516921	0.0113054	4.79E-06	rs11080344	C	T	20.90626668
1072	17	26789271	-0.0665238	0.0149837	6.67E-06	rs11080063	G	A	19.71133142
1073	17	30016653	0.0599578	0.0134693	5.61E-06	rs2880566	T	C	19.81533077
1074	17	32786955	-0.130842	0.0262478	1.13E-06	rs1550196	A	G	24.848978
1075	17	32862601	0.187381	0.0429572	7.32E-06	rs16970009	A	G	19.02738795
1076	17	32862601	0.187381	0.0429572	7.32E-06	rs16970009	A	G	19.02738795
1077	17	33761027	-0.149047	0.0333271	7.88E-06	rs112362903	A	G	20.00098706
1078	17	35240097	-0.0524615	0.0116758	5.07E-06	rs11263806	A	G	20.1886888
1079	17	36155074	-0.0816269	0.01838	9.02E-06	rs7213933	T	A	19.72311889
1080	17	37376685	0.0965017	0.0207666	3.88E-06	rs34739816	G	T	21.59430011
1081	17	37376685	0.0965017	0.0207666	3.88E-06	rs34739816	G	T	21.59430011
1082	17	37376685	0.0965017	0.0207666	3.88E-06	rs34739816	G	T	21.59430011
1083	17	38216487	0.072584	0.0162321	7.90E-06	rs1467258	G	A	19.99550498
1084	17	40835649	-0.0532915	0.01101	1.35E-06	rs4028634	C	T	23.4283256
1085	17	40835649	-0.0520614	0.0109842	2.21E-06	rs4028634	C	T	22.4643999
1086	17	43117476	0.110861	0.0225598	8.67E-07	rs12603364	T	C	24.1483295
1087	17	46694541	0.117472	0.0268103	5.58E-06	rs72829893	G	T	19.19841513
1088	17	46763962	-0.0576329	0.0129154	6.03E-06	rs4793970	A	G	19.9124741
1089	17	47529492	0.0567751	0.011945	2.22E-06	rs2671662	G	C	22.59141885
1090	17	48379615	-0.079173	0.0170421	4.18E-06	rs7225245	A	G	21.58280983
1091	17	48864179	-0.0749219	0.016833	8.22E-06	rs9915817	C	T	19.81045809
1092	17	52776479	-0.048202	0.0106868	7.01E-06	rs34417064	A	G	20.34392533
1093	17	52957210	-0.196423	0.0433538	6.37E-06	rs16955299	G	A	20.5272296
1094	17	53367641	0.100627	0.022546	7.35E-06	rs11079158	T	C	19.92003261
1095	17	53906328	0.213083	0.0471377	8.06E-06	rs28678345	T	C	20.43435006
1096	17	53906328	0.213083	0.0471377	8.06E-06	rs28678345	T	C	20.43435006
1097	17	53906328	0.213083	0.0471377	8.06E-06	rs28678345	T	C	20.43435006
1098	17	53906328	0.214848	0.0470878	6.69E-06	rs28678345	T	C	20.81832721
1099	17	58149405	0.137134	0.0266996	6.96E-07	rs28691777	C	T	26.38036364
1100	17	58149405	0.137134	0.0266996	6.96E-07	rs28691777	C	T	26.38036364
1101	17	59421778	0.0640113	0.0144162	8.58E-06	rs4968431	G	T	19.71567712
1102	17	59632873	0.106529	0.0240379	9.70E-06	rs8066522	A	G	19.64005286
1103	17	61298020	-0.0544035	0.0111271	8.92E-07	rs4968759	A	G	23.90505234
1104	17	61298020	-0.0515109	0.0112068	3.78E-06	rs4968759	A	G	21.12686382
1105	17	63750903	-0.0473576	0.010602	7.91E-06	rs35233670	T	C	19.95279636
1106	17	64535013	-0.192957	0.0416755	2.14E-06	rs9895850	T	C	21.43677446
1107	17	64535013	-0.176406	0.041017	9.08E-06	rs9895850	T	C	18.49689876
1108	17	64535013	-0.176406	0.041017	9.08E-06	rs9895850	T	C	18.49689876
1109	17	66689958	-0.0951677	0.0199969	2.41E-06	rs79582700	C	G	22.64924853
1110	17	68347701	0.0517269	0.0112854	4.84E-06	rs312757	G	C	21.00869084
1111	17	69135631	-0.0852967	0.0175212	1.14E-06	rs9900242	A	G	23.69936799
1112	17	70218627	0.0561559	0.0115587	1.24E-06	rs6501525	A	G	23.603304
1113	17	70327224	-0.0806041	0.0167641	1.85E-06	rs35161940	T	C	23.11818744
1114	17	70327224	-0.0806041	0.0167641	1.85E-06	rs35161940	T	C	23.11818744
1115	17	70327224	-0.0806041	0.0167641	1.85E-06	rs35161940	T	C	23.11818744
1116	17	70697344	-0.061617	0.0136576	7.31E-06	rs9905659	G	A	20.35411955
1117	17	70721782	-0.0494799	0.0108105	4.96E-06	rs1864685	A	C	20.9491335
1118	17	70733523	0.0574165	0.0122472	4.01E-06	rs4793307	C	T	21.97858913
1119	17	71256018	0.0999271	0.0211728	1.96E-06	rs17781867	C	T	22.27460326
1120	17	71411325	-0.0875551	0.0195556	6.13E-06	rs34528142	C	G	20.04567136
1121	17	72897722	-0.0637641	0.0138746	5.19E-06	rs540489	T	G	21.12085649
1122	17	72897722	-0.0632518	0.013817	5.37E-06	rs540489	T	G	20.95647641
1123	17	72897722	-0.0632518	0.013817	5.37E-06	rs540489	T	G	20.95647641
1124	17	73584441	-0.159361	0.0344532	2.67E-06	rs76124218	C	G	21.39463897
1125	17	74267010	0.0934594	0.0186813	6.07E-07	rs8901	C	T	25.02832511
1126	17	74949284	-0.0822462	0.0175721	2.42E-06	rs72887800	T	A	21.90707277
1127	17	75348675	-0.0560674	0.0124286	5.93E-06	rs11655079	T	C	20.35056224
1128	17	76343961	0.0645443	0.0148833	9.64E-06	rs11077359	C	T	18.80690447
1129	17	76443497	0.128671	0.0282795	5.89E-06	rs55888180	C	G	20.7022667
1130	17	78223817	-0.088655	0.0198094	8.02E-06	rs8076666	G	A	20.02921024
1131	17	80469064	0.0549584	0.0117086	2.42E-06	rs112040820	A	G	22.03221811
1132	17	80576624	-0.0709483	0.0155275	4.18E-06	rs9903102	C	A	20.8776163
1133	17	80576624	-0.0693015	0.0154096	4.92E-06	rs9903102	C	A	20.22565238
1134	18	462180	0.0587799	0.0128297	4.49E-06	rs4797169	T	C	20.99059181
1135	18	862477	-0.0522093	0.0116382	7.59E-06	rs2846589	T	G	20.1244541
1136	18	1008239	-0.111385	0.0212922	1.57E-07	rs789068	G	A	27.3660644
1137	18	1008278	-0.10413	0.0234459	6.50E-06	rs789069	A	C	19.72504125
1138	18	1008278	-0.10413	0.0234459	6.50E-06	rs789069	A	C	19.72504125
1139	18	1008278	-0.10413	0.0234459	6.50E-06	rs789069	A	C	19.72504125
1140	18	1008278	-0.103539	0.0234287	6.85E-06	rs789069	A	C	19.53041851
1141	18	1053252	-0.0641288	0.0137974	3.75E-06	rs789029	C	T	21.60288315
1142	18	1779609	-0.0862164	0.0194354	8.46E-06	rs73952017	C	T	19.67853679
1143	18	3765773	0.073288	0.016799	7.15E-06	rs4798126	G	A	19.0326333
1144	18	4069710	0.0570915	0.0125048	6.12E-06	rs59663348	G	A	20.84440041
1145	18	4084336	-0.110863	0.0248098	8.74E-06	rs79640386	T	A	19.96763947
1146	18	4304187	-0.0728589	0.0164821	6.00E-06	rs677208	C	G	19.54070061
1147	18	4304187	-0.0728589	0.0164821	6.00E-06	rs677208	C	G	19.54070061
1148	18	5830507	-0.0945759	0.0194091	9.12E-07	rs7234058	T	C	23.74379699
1149	18	5830507	-0.0945759	0.0194091	9.12E-07	rs7234058	T	C	23.74379699
1150	18	5830507	-0.0945759	0.0194091	9.12E-07	rs7234058	T	C	23.74379699
1151	18	6348227	0.14708	0.0320875	5.59E-06	rs61267978	T	C	21.01045604
1152	18	10267733	0.216874	0.0483299	6.66E-06	rs77356209	T	C	20.13646289
1153	18	10338470	-0.0618674	0.0134882	5.81E-06	rs7242694	C	T	21.03854669
1154	18	10370596	-0.0568339	0.0127894	8.96E-06	rs206581	A	G	19.74761159
1155	18	13447995	-0.212582	0.0470044	5.64E-06	rs4797774	A	G	20.45389162
1156	18	19743455	0.0746186	0.0180734	7.14E-06	rs2385421	A	G	17.04568553
1157	18	19993452	0.0671292	0.014423	3.76E-06	rs7232121	G	C	21.66265764
1158	18	22460785	0.0587198	0.0123453	2.08E-06	rs12964517	G	A	22.62381492
1159	18	22575871	0.0677322	0.0144525	2.41E-06	rs12458218	T	C	21.96364462
1160	18	22899113	0.0619423	0.0139942	6.80E-06	rs75238760	T	A	19.5919878
1161	18	26569901	0.052509	0.011504	6.06E-06	rs9964679	A	G	20.83386036
1162	18	26569901	0.052911	0.0114866	4.85E-06	rs9964679	A	G	21.21821978
1163	18	26569901	0.0537051	0.0116008	4.47E-06	rs9964679	A	G	21.43162887
1164	18	29328305	-0.0647291	0.0146219	8.67E-06	rs8085381	A	G	19.5970869
1165	18	30208691	0.0818934	0.018245	9.25E-06	rs1693340	T	C	20.14698528
1166	18	33456427	0.0837001	0.0182263	5.40E-06	rs4799823	C	T	21.08894844
1167	18	34091618	0.122037	0.0269587	6.37E-06	rs12458763	A	C	20.49203808
1168	18	37703874	-0.156596	0.0336234	4.10E-06	rs16960159	C	G	21.69092509
1169	18	39835030	-0.0808936	0.018154	7.48E-06	rs58850151	T	C	19.85562967
1170	18	43206985	0.227831	0.046335	2.56E-06	rs1484873	G	A	24.17727209
1171	18	43345864	-0.112486	0.0251099	9.43E-06	rs2156611	T	C	20.06813347
1172	18	45753272	0.131469	0.0281712	2.67E-06	rs11876297	T	C	21.77890424
1173	18	46255637	0.059681	0.0132289	6.60E-06	rs12963345	C	G	20.35282582
1174	18	46485154	-0.0553742	0.0122659	6.54E-06	rs4629039	A	T	20.38055894
1175	18	48185248	-0.15921	0.0351373	7.92E-06	rs79795896	A	G	20.5307073
1176	18	48384463	-0.0508914	0.0114352	9.16E-06	rs630939	C	T	19.80620487
1177	18	48792829	-0.0581025	0.0120557	1.34E-06	rs72915163	T	C	23.22762331
1178	18	48792829	-0.0580246	0.0120558	1.39E-06	rs72915163	T	C	23.16499663
1179	18	49473635	0.204283	0.0427565	2.68E-06	rs117107102	A	G	22.82759506
1180	18	49473635	0.204406	0.0431629	3.01E-06	rs117107102	A	G	22.42673478
1181	18	49473635	0.204683	0.0431572	2.92E-06	rs117107102	A	G	22.49349947
1182	18	49473635	0.204683	0.0431572	2.92E-06	rs117107102	A	G	22.49349947
1183	18	49473635	0.204683	0.0431572	2.92E-06	rs117107102	A	G	22.49349947
1184	18	55145547	0.084159	0.0189479	5.17E-06	rs504442	T	G	19.72781401
1185	18	55145547	0.084159	0.0189479	5.17E-06	rs504442	T	G	19.72781401
1186	18	57672335	-0.0848521	0.0170415	1.20E-06	rs78143293	A	G	24.79188521
1187	18	57672335	-0.0848521	0.0170415	1.20E-06	rs78143293	A	G	24.79188521
1188	18	58229086	-0.154631	0.0352194	5.61E-06	rs17067076	G	A	19.27654617
1189	18	59026148	0.070223	0.0156601	7.86E-06	rs1908593	T	C	20.10803795
1190	18	60125134	0.164146	0.0349993	3.52E-06	rs672217	G	A	21.99590784
1191	18	63018983	-0.0914807	0.0173611	1.06E-07	rs9958960	G	A	27.76543494
1192	18	64699550	0.122294	0.0228976	8.95E-08	rs34757988	G	C	28.52530992
1193	18	65324280	0.126264	0.0268383	2.49E-06	rs75819860	T	A	22.13344831
1194	18	67555560	-0.0904325	0.0204253	3.34E-06	rs17081797	A	G	19.60253266
1195	18	69274308	-0.157938	0.034187	4.06E-06	rs1942371	G	A	21.34279458
1196	18	69312914	-0.0710762	0.015953	5.69E-06	rs17084793	G	A	19.85014443
1197	18	69623804	-0.10229	0.0226948	5.96E-06	rs7240324	T	G	20.31485082
1198	18	71442664	0.133012	0.0275361	1.90E-06	rs9959718	G	A	23.33333342
1199	18	71992502	-0.0823764	0.0182126	8.93E-06	rs7237249	C	T	20.45793142
1200	18	74373125	-0.0643682	0.0138701	3.58E-06	rs7226487	A	G	21.53691752
1201	18	74373125	-0.0643682	0.0138701	3.58E-06	rs7226487	A	G	21.53691752
1202	18	75009770	-0.119225	0.0251081	2.05E-06	rs2717140	C	T	22.5479448
1203	18	75370866	-0.175203	0.0404474	4.88E-06	rs685403	G	C	18.76298178
1204	18	75633634	-0.0740614	0.0162596	6.77E-06	rs9973122	A	T	20.74742102
1205	18	76018244	0.135604	0.0295174	4.95E-06	rs72991535	T	G	21.10516732
1206	19	639161	0.171131	0.0347624	1.24E-06	rs111509883	T	C	24.23471246
1207	19	711637	-0.160034	0.0349472	4.08E-06	rs11671100	A	C	20.97006371
1208	19	887824	0.0908335	0.0209434	6.84E-06	rs2930903	C	G	18.81038665
1209	19	887824	0.0908335	0.0209434	6.84E-06	rs2930903	C	G	18.81038665
1210	19	887824	0.0908335	0.0209434	6.84E-06	rs2930903	C	G	18.81038665
1211	19	1030320	0.132164	0.022208	3.74E-09	rs67476743	T	G	35.41664767
1212	19	1497547	-0.137429	0.0305304	5.33E-06	rs78735375	A	C	20.26244197
1213	19	1970021	-0.142236	0.032391	9.45E-06	rs2074881	T	C	19.28281119
1214	19	2571232	0.0679483	0.0133496	3.72E-07	rs7249113	G	A	25.90721238
1215	19	2600717	-0.0561173	0.0126824	7.65E-06	rs2907920	G	A	19.5790061
1216	19	4542097	0.118845	0.0268423	6.86E-06	rs146541147	G	A	19.6029927
1217	19	4555786	-0.0950828	0.0211239	7.70E-06	rs10409783	G	A	20.26075939
1218	19	4925018	-0.19943	0.0407033	1.19E-06	rs62112538	C	T	24.00610696
1219	19	5300465	0.0840786	0.0184739	9.27E-06	rs75211493	G	A	20.71351324
1220	19	6928017	0.0985077	0.0203229	9.72E-07	rs921925	A	C	23.49465098
1221	19	6928017	0.0999419	0.0201687	5.77E-07	rs921925	A	C	24.55496904
1222	19	7668225	-0.105447	0.0232029	5.54E-06	rs62113381	T	C	20.65303687
1223	19	8255478	-0.108274	0.0238257	5.02E-06	rs12980122	C	G	20.65175787
1224	19	10115515	0.118994	0.026487	9.30E-06	rs67479537	T	C	20.18294721
1225	19	11864932	-0.111689	0.0248436	7.37E-06	rs11666533	C	T	20.21118367
1226	19	13425799	0.0661701	0.014851	7.58E-06	rs10402491	C	T	19.852362
1227	19	13962924	0.0892098	0.0197665	8.04E-06	rs8104225	A	G	20.36880628
1228	19	14970441	-0.11471	0.0250025	5.57E-06	rs10410917	C	T	21.04920451
1229	19	15020095	-0.0961669	0.0199336	1.36E-06	rs73011279	T	C	23.27446756
1230	19	16174657	0.0503183	0.011165	6.99E-06	rs10404377	A	C	20.31114775
1231	19	17026940	0.0814505	0.0175943	3.97E-06	rs2872237	A	C	21.43105366
1232	19	17414138	0.0571818	0.0125947	5.77E-06	rs12986312	T	G	20.61294241
1233	19	17460999	0.0740876	0.0161926	5.57E-06	rs7252711	G	A	20.9342727
1234	19	17865305	0.200628	0.0449372	1.58E-06	rs1363769	C	T	19.93292675
1235	19	21806125	0.0902532	0.0199652	5.83E-06	rs12611395	G	A	20.43515274
1236	19	22899585	-0.0713033	0.0157424	4.73E-06	rs7247191	T	C	20.51527644
1237	19	24342250	0.0880978	0.0187002	2.69E-06	rs17619981	T	G	22.19410436
1238	19	24342250	0.0880978	0.0187002	2.69E-06	rs17619981	T	G	22.19410436
1239	19	28641647	0.0690234	0.0153829	7.14E-06	rs12977163	G	C	20.13336017
1240	19	28641647	0.0730952	0.0163491	7.63E-06	rs12977163	G	C	19.98895163
1241	19	28641647	0.0744853	0.0163909	5.36E-06	rs12977163	G	C	20.65073631
1242	19	28767353	-0.118306	0.024522	1.29E-06	rs10417872	G	T	23.27564719
1243	19	28827760	-0.153519	0.0344519	8.23E-06	rs6508769	C	T	19.85628098
1244	19	28827760	-0.153519	0.0344519	8.23E-06	rs6508769	C	T	19.85628098
1245	19	28827760	-0.153519	0.0344519	8.23E-06	rs6508769	C	T	19.85628098
1246	19	28827760	-0.150529	0.0337091	8.12E-06	rs6508769	C	T	19.94095889
1247	19	29408858	0.0503142	0.0112482	5.36E-06	rs7359994	C	T	20.00852545
1248	19	29644694	-0.072343	0.015933	7.52E-06	rs75158211	T	C	20.61569199
1249	19	31760841	-0.0722307	0.01616	6.78E-06	rs1496626	T	C	19.9784106
1250	19	34076956	0.0580248	0.0117185	7.01E-07	rs999354	T	A	24.51789923
1251	19	34371198	0.0950908	0.0197177	2.56E-06	rs918449	G	A	23.25757837
1252	19	35883736	0.049815	0.0110787	7.13E-06	rs60954665	T	G	20.21820821
1253	19	39539911	0.0630207	0.0137964	4.06E-06	rs599752	T	C	20.86579281
1254	19	40032132	0.0577411	0.0113476	4.16E-07	rs8100692	T	C	25.89178959
1255	19	42586245	-0.10453	0.0230253	4.24E-06	rs10414815	C	T	20.60968272
1256	19	43505320	0.0511615	0.0106407	1.54E-06	rs12150865	C	T	23.11778072
1257	19	43637890	0.0492778	0.0110807	9.07E-06	rs7249614	G	A	19.77735583
1258	19	43851935	0.078999	0.01734	4.62E-06	rs8113760	G	A	20.75606401
1259	19	46439321	0.111274	0.0247517	9.28E-06	rs10424197	A	G	20.21051289
1260	19	46439321	0.111274	0.0247517	9.28E-06	rs10424197	A	G	20.21051289
1261	19	46439321	0.111274	0.0247517	9.28E-06	rs10424197	A	G	20.21051289
1262	19	47985753	-0.194561	0.0347932	4.26E-08	rs830151	A	G	31.26963648
1263	19	49162501	0.0732608	0.0158324	3.90E-06	rs62130338	A	G	21.41163376
1264	19	49175964	-0.0829544	0.0185058	7.34E-06	rs17296933	C	G	20.09384854
1265	19	49209339	0.0554866	0.0122755	6.40E-06	rs2548459	C	T	20.43138682
1266	19	49209851	0.0586696	0.0118369	7.83E-07	rs646327	G	A	24.56689656
1267	19	49214274	-0.0499523	0.0112153	9.33E-06	rs281379	A	G	19.83760274
1268	19	49218060	-0.0612024	0.0109421	2.21E-08	rs35866622	T	C	31.28495589
1269	19	49279227	-0.0828853	0.0179623	5.67E-06	rs62132810	A	G	21.29271967
1270	19	49523088	-0.0550695	0.0121164	6.58E-06	rs10423795	T	C	20.6573716
1271	19	51256120	-0.10758	0.0229884	3.57E-06	rs73044693	A	G	21.90007435
1272	19	51959855	0.111056	0.0246039	6.55E-06	rs34989881	A	G	20.37399277
1273	19	51959855	0.113479	0.0246452	4.09E-06	rs34989881	A	G	21.20148624
1274	19	52399401	0.120989	0.0277317	9.67E-06	rs78410648	A	G	19.0343823
1275	19	52895166	0.0789796	0.0177205	8.51E-06	rs12974142	G	A	19.86451272
1276	19	52895166	0.0789796	0.0177205	8.51E-06	rs12974142	G	A	19.86451272
1277	19	52895166	0.0789796	0.0177205	8.51E-06	rs12974142	G	A	19.86451272
1278	19	52925820	0.135628	0.0308139	9.74E-06	rs4802933	G	A	19.37337913
1279	19	54475808	-0.0522061	0.0112086	2.96E-06	rs12463378	A	G	21.69400621
1280	19	55857777	-0.0687134	0.0151835	7.66E-06	rs45480394	T	G	20.48043087
1281	19	56526640	-0.104264	0.0235841	7.10E-06	rs149807560	C	A	19.54475133
1282	2	2649472	-0.123489	0.0266695	3.24E-06	rs67832247	C	T	21.44009969
1283	2	3658278	-0.239699	0.0476043	2.28E-07	rs55922055	T	C	25.35362588
1284	2	3838940	0.0923834	0.0202157	5.54E-06	rs1563175	A	C	20.88383797
1285	2	4015933	0.0990404	0.0215877	6.95E-06	rs80319214	C	G	21.04805758
1286	2	4015933	0.0990404	0.0215877	6.95E-06	rs80319214	C	G	21.04805758
1287	2	5532793	0.0508345	0.0113843	8.50E-06	rs792108	C	T	19.93904938
1288	2	5548605	0.0554234	0.0125423	8.58E-06	rs792058	G	A	19.52683965
1289	2	6514088	0.0818068	0.0165992	8.57E-07	rs716604	A	G	24.28871251
1290	2	10533921	0.0527654	0.0112619	2.56E-06	rs7583465	C	T	21.95205267
1291	2	11152180	-0.0994594	0.0228638	8.37E-06	rs1809136	C	G	18.92321157
1292	2	11232685	-0.141357	0.0295665	2.03E-06	rs11685699	C	T	22.85781983
1293	2	12101762	0.155486	0.0316057	6.22E-07	rs57404562	C	A	24.20202779
1294	2	12200752	0.0576389	0.0122994	2.42E-06	rs4669806	G	T	21.96157669
1295	2	16056779	0.109751	0.0238636	4.21E-06	rs934049	G	A	21.15168891
1296	2	16066705	-0.129578	0.0280454	6.71E-06	rs75987356	G	A	21.34711884
1297	2	19611953	0.182308	0.0382298	2.17E-06	rs114731706	T	G	22.74088706
1298	2	19885907	-0.0892075	0.0195401	5.95E-06	rs9973954	G	A	20.84246944
1299	2	19973210	0.0893384	0.0199069	9.84E-06	rs12710729	C	A	20.14044541
1300	2	20054971	0.0583322	0.0130729	7.85E-06	rs893394	G	A	19.91007216
1301	2	22079770	0.0499197	0.0113558	8.95E-06	rs1519491	T	C	19.32450879
1302	2	26541158	0.109498	0.0249839	7.90E-06	rs11904514	A	G	19.2084317
1303	2	28903275	-0.0852686	0.0176504	1.59E-06	rs11674854	C	T	23.33829693
1304	2	28903275	-0.0830224	0.0175267	2.60E-06	rs11674854	C	T	22.43831608
1305	2	29829167	0.053336	0.0120209	8.52E-06	rs10166469	C	T	19.68642767
1306	2	30158494	0.107597	0.0239228	8.61E-06	rs13412653	A	C	20.22908812
1307	2	31211657	0.145501	0.0300007	3.08E-06	rs61702987	T	C	23.52172564
1308	2	31266049	0.108423	0.0239978	6.61E-06	rs12621813	G	A	20.41267779
1309	2	32242452	0.125703	0.0276296	5.76E-06	rs74919520	G	A	20.69865329
1310	2	33607071	-0.149152	0.0316484	3.35E-06	rs6742198	A	G	22.21031125
1311	2	33691809	-0.0895433	0.0188332	2.14E-06	rs2054133	A	G	22.60569973
1312	2	34595533	-0.0684526	0.0152443	6.85E-06	rs1434153	G	A	20.16345373
1313	2	36259341	-0.0846861	0.0187936	7.12E-06	rs12989336	G	A	20.30506143
1314	2	37125235	-0.0861565	0.01896	5.70E-06	rs114946999	C	T	20.64901929
1315	2	37905976	-0.0672094	0.0143309	4.16E-06	rs10490280	C	T	21.99444996
1316	2	38037203	-0.0715594	0.0156668	8.83E-06	rs72893646	A	T	20.86280901
1317	2	38049069	0.130568	0.0276239	2.77E-06	rs11899949	G	A	22.34104674
1318	2	39351569	-0.0877497	0.0189408	3.32E-06	rs6726833	C	A	21.46320848
1319	2	42133542	0.0582927	0.0126195	4.52E-06	rs2374342	C	A	21.33752519
1320	2	42133542	0.0582927	0.0126195	4.52E-06	rs2374342	C	A	21.33752519
1321	2	45178830	-0.0770289	0.016725	3.47E-06	rs72874194	G	C	21.21168354
1322	2	45453805	0.107774	0.0236527	4.18E-06	rs3851328	G	T	20.76187428
1323	2	49904589	-0.0577091	0.0118338	1.21E-06	rs2882478	G	A	23.78154975
1324	2	49906864	0.0562084	0.0117923	1.93E-06	rs4567981	T	A	22.71984727
1325	2	49906864	0.0577763	0.0117388	8.88E-07	rs4567981	T	A	24.22434514
1326	2	49906864	0.0577763	0.0117388	8.88E-07	rs4567981	T	A	24.22434514
1327	2	50201547	0.0833919	0.0184596	8.11E-06	rs6761463	C	G	20.40812782
1328	2	50797401	-0.0641017	0.0141153	8.62E-06	rs79895140	T	C	20.62333369
1329	2	52053891	0.0849594	0.0187782	8.09E-06	rs6707783	C	T	20.46986379
1330	2	53139362	-0.176187	0.0347133	5.12E-07	rs17043785	T	C	25.76059669
1331	2	53139362	-0.176187	0.0347133	5.12E-07	rs17043785	T	C	25.76059669
1332	2	53831026	0.0508393	0.0106807	1.92E-06	rs2032750	C	T	22.65685842
1333	2	53831026	0.0508393	0.0106807	1.92E-06	rs2032750	C	T	22.65685842
1334	2	53831026	0.0510857	0.0106804	1.71E-06	rs2032750	C	T	22.87829529
1335	2	53946431	-0.116881	0.0246589	1.63E-06	rs72793667	A	G	22.46675961
1336	2	54114864	-0.199221	0.0430969	1.40E-06	rs2293361	C	T	21.36870322
1337	2	57205854	0.0671775	0.0139838	2.41E-06	rs72809222	T	C	23.07795209
1338	2	57701660	-0.051823	0.0110697	2.93E-06	rs56791201	C	T	21.91661095
1339	2	57810406	-0.131341	0.0286292	1.52E-06	rs7561370	C	T	21.04661284
1340	2	60484909	-0.197786	0.0410495	5.97E-07	rs6545794	A	G	23.21535621
1341	2	63366962	0.169883	0.0315478	7.01E-08	rs149744580	A	G	28.99757534
1342	2	65925212	0.167497	0.0367639	5.11E-06	rs78613526	G	A	20.75730246
1343	2	66396776	0.139274	0.0315794	9.81E-06	rs138460696	A	G	19.45057073
1344	2	67852836	-0.0509823	0.0111975	5.08E-06	rs6721459	G	A	20.72987609
1345	2	68086034	-0.0770689	0.0187079	9.26E-06	rs11126162	T	C	16.97103156
1346	2	71145246	-0.130842	0.0266671	7.38E-07	rs3771393	T	C	24.07369583
1347	2	71247578	-0.0748879	0.0165852	6.17E-06	rs2418654	C	T	20.38834053
1348	2	72235444	-0.066273	0.0132736	6.32E-07	rs7572229	A	G	24.92848059
1349	2	74195551	-0.0904399	0.0196301	5.91E-06	rs11126423	T	C	21.22634032
1350	2	75512668	-0.089048	0.0192989	4.88E-06	rs2192926	A	G	21.29037093
1351	2	75630344	-0.0705145	0.0157564	7.38E-06	rs34569731	G	A	20.02824367
1352	2	76698142	0.0903417	0.0200239	7.24E-06	rs17012738	T	G	20.35537847
1353	2	80141964	0.0698446	0.0153935	8.05E-06	rs7573799	G	C	20.5868982
1354	2	81684934	0.226767	0.0467216	1.61E-06	rs72819830	A	G	23.55723397
1355	2	83093264	-0.133188	0.0289905	4.80E-06	rs71428626	G	T	21.10662448
1356	2	91954502	-0.176186	0.0393068	8.78E-06	rs72815774	T	C	20.09127109
1357	2	102126220	0.084254	0.0196297	1.00E-05	rs290772	G	A	18.42271918
1358	2	102249583	0.0589446	0.0134622	9.88E-06	rs6743026	T	C	19.17149467
1359	2	103755970	0.181548	0.0414078	8.82E-06	rs73002572	G	C	19.22288748
1360	2	110260993	-0.123093	0.0282743	9.14E-06	rs56080211	T	C	18.95321937
1361	2	111817641	-0.0769635	0.0168349	3.49E-06	rs11684166	A	G	20.90010832
1362	2	115197171	0.155659	0.0375612	3.14E-06	rs72839198	C	G	17.17392472
1363	2	116724915	0.0888472	0.0179655	9.54E-06	rs13421739	C	G	24.45732046
1364	2	116724915	0.0943944	0.0179641	1.95E-06	rs13421739	C	G	27.61096164
1365	2	118910912	-0.0604992	0.0118027	3.02E-07	rs4493272	T	C	26.27462504
1366	2	119467367	0.0577127	0.0126675	7.04E-06	rs439810	C	G	20.75682669
1367	2	119481372	0.132764	0.0299816	8.83E-06	rs4849717	T	A	19.6088013
1368	2	120757853	-0.050974	0.011406	7.86E-06	rs6542556	G	A	19.97242021
1369	2	122096018	-0.105045	0.0229588	2.74E-06	rs934940	A	C	20.93400874
1370	2	122818391	0.0682414	0.0149403	5.53E-06	rs4848741	G	A	20.86302217
1371	2	124872681	0.0498267	0.011138	6.31E-06	rs12467198	C	T	20.01289067
1372	2	125440268	0.112811	0.0239106	3.09E-06	rs10202904	G	T	22.25983545
1373	2	125440268	0.115986	0.0230271	6.19E-07	rs10202904	G	T	25.3707116
1374	2	125440268	0.121754	0.0235357	3.01E-07	rs10202904	G	T	26.76160997
1375	2	125440268	0.121754	0.0235357	3.01E-07	rs10202904	G	T	26.76160997
1376	2	125440268	0.121754	0.0235357	3.01E-07	rs10202904	G	T	26.76160997
1377	2	125553155	0.0528824	0.0109486	1.38E-06	rs314726	T	C	23.32948409
1378	2	134186590	0.0877661	0.0190903	2.58E-06	rs72846345	T	C	21.13625764
1379	2	134854659	0.060048	0.0126417	1.90E-06	rs995642	C	T	22.56244364
1380	2	135755629	0.0772453	0.0176921	9.65E-06	rs1530559	G	A	19.06274145
1381	2	135755629	0.0804001	0.0178207	4.93E-06	rs1530559	G	A	20.35465096
1382	2	135837906	0.086653	0.0113623	1.41E-14	rs7570971	A	C	58.16137997
1383	2	136616754	-0.119703	0.0127294	1.28E-20	rs182549	T	C	88.42889585
1384	2	136616754	-0.11707	0.0126703	5.94E-20	rs182549	T	C	85.37239021
1385	2	136616754	-0.11707	0.0126703	5.94E-20	rs182549	T	C	85.37239021
1386	2	136616754	-0.111489	0.012066	3.79E-20	rs182549	T	C	85.37631348
1387	2	137223458	0.0921817	0.0209405	8.08E-06	rs12996055	A	C	19.37828468
1388	2	137603404	0.0637133	0.0144305	8.80E-06	rs10496759	G	C	19.49384198
1389	2	137603404	0.0637133	0.0144305	8.80E-06	rs10496759	G	C	19.49384198
1390	2	140898088	0.183158	0.0402743	4.91E-06	rs72982915	C	T	20.68215477
1391	2	141337454	-0.0879736	0.0197127	8.37E-06	rs6430926	T	C	19.91647628
1392	2	141897042	0.107739	0.0233638	3.23E-06	rs7573569	T	C	21.26468338
1393	2	142774333	0.088573	0.0185548	1.45E-06	rs62157625	T	C	22.78715751
1394	2	144700007	0.185289	0.0396295	3.50E-06	rs62167033	T	C	21.86060057
1395	2	145173029	-0.0767515	0.0149973	2.33E-07	rs16823675	C	T	26.19072893
1396	2	150077190	-0.108148	0.0236848	4.86E-06	rs1035588	A	G	20.84959106
1397	2	153453410	0.0828027	0.0167401	7.62E-07	rs56221232	T	C	24.46655937
1398	2	157246935	-0.0923453	0.0206883	8.35E-06	rs11691923	G	A	19.92415825
1399	2	157532549	0.074438	0.0153389	9.57E-07	rs11890098	A	G	23.55054488
1400	2	157532549	0.074438	0.0153389	9.57E-07	rs11890098	A	G	23.55054488
1401	2	161611969	0.0509242	0.0112503	6.71E-06	rs1376754	G	A	20.48897456
1402	2	167244051	0.0497799	0.0111919	9.64E-06	rs1528479	A	G	19.78337565
1403	2	167986992	0.074251	0.0146392	1.99E-07	rs6706173	A	C	25.72586142
1404	2	168628871	-0.0798769	0.0168846	2.29E-06	rs13024781	T	C	22.38003958
1405	2	169033340	0.133271	0.0267738	5.09E-07	rs76784716	A	G	24.77714618
1406	2	169033340	0.136039	0.0284399	1.31E-06	rs76784716	A	G	22.88077507
1407	2	169033340	0.136049	0.0285767	1.49E-06	rs76784716	A	G	22.66556538
1408	2	169033340	0.139756	0.0286444	8.43E-07	rs76784716	A	G	23.8046316
1409	2	174257127	0.0696747	0.0157103	9.32E-06	rs6744030	C	T	19.66895371
1410	2	174308394	0.166509	0.0337521	7.62E-07	rs13417181	T	C	24.33738021
1411	2	174436533	0.0641657	0.0138202	3.38E-06	rs12618201	A	G	21.5564488
1412	2	174484907	0.0683789	0.0145098	2.43E-06	rs66494181	T	G	22.20860949
1413	2	175403951	-0.169667	0.0374238	3.58E-06	rs75949021	T	C	20.55412506
1414	2	177374176	-0.110864	0.0241355	5.27E-06	rs62188991	G	C	21.09932139
1415	2	177374176	-0.110864	0.0241355	5.27E-06	rs62188991	G	C	21.09932139
1416	2	177374176	-0.110864	0.0241355	5.27E-06	rs62188991	G	C	21.09932139
1417	2	178000949	-0.0776618	0.0172986	8.21E-06	rs12990744	C	T	20.15547286
1418	2	178954708	-0.146315	0.0297119	1.57E-06	rs78383039	T	C	24.25028538
1419	2	179457147	0.0988765	0.0208795	3.08E-06	rs16866406	A	G	22.42569861
1420	2	180020849	0.098992	0.0214121	7.31E-06	rs113258194	A	G	21.37379656
1421	2	180278564	0.137152	0.0301702	4.95E-06	rs4600608	G	A	20.6655949
1422	2	181882879	0.0519509	0.0116306	8.09E-06	rs10167839	A	G	19.95179216
1423	2	182656416	0.199648	0.0438453	3.63E-06	rs2368224	T	G	20.73403541
1424	2	185862591	0.222263	0.0486425	5.68E-06	rs72894957	G	A	20.87865744
1425	2	188895743	0.0684213	0.0141137	1.46E-06	rs12992764	T	G	23.50178664
1426	2	189805784	-0.0624643	0.0131205	2.17E-06	rs62181700	G	A	22.66537891
1427	2	191139151	0.182586	0.0357284	3.75E-07	rs79598899	C	T	26.11606934
1428	2	191304149	-0.0549699	0.0123563	8.59E-06	rs10084203	G	A	19.79124002
1429	2	191954852	-0.0610096	0.0130484	3.38E-06	rs10931481	A	G	21.86159438
1430	2	192878532	0.0584045	0.0122081	1.57E-06	rs13020688	G	A	22.88740025
1431	2	192878532	0.0584045	0.0122081	1.57E-06	rs13020688	G	A	22.88740025
1432	2	195739311	0.0930178	0.0202658	1.72E-06	rs73052258	G	A	21.06709349
1433	2	196859205	0.234697	0.04907	1.75E-06	rs16843660	A	G	22.87615132
1434	2	197967710	-0.0641139	0.0142769	5.66E-06	rs10200320	T	C	20.16677978
1435	2	198089911	0.109402	0.0226964	1.79E-06	rs16863365	A	G	23.23467325
1436	2	198122357	-0.146604	0.0316034	3.22E-06	rs114279581	A	G	21.51909604
1437	2	199312684	-0.0805447	0.0177429	8.96E-06	rs12693845	C	T	20.6074724
1438	2	200288718	0.0524065	0.0118697	8.38E-06	rs10497836	T	C	19.49354509
1439	2	200778866	-0.0911053	0.0202239	7.74E-06	rs166849	A	G	20.29352387
1440	2	200778866	-0.0911053	0.0202239	7.74E-06	rs166849	A	G	20.29352387
1441	2	200778866	-0.0911053	0.0202239	7.74E-06	rs166849	A	G	20.29352387
1442	2	201610645	0.0737077	0.0163786	6.97E-06	rs13025464	C	T	20.25219805
1443	2	202450739	-0.0613825	0.0138976	9.33E-06	rs6755871	C	G	19.50785548
1444	2	202450739	-0.0613825	0.0138976	9.33E-06	rs6755871	C	G	19.50785548
1445	2	203661779	-0.0739179	0.0166705	6.62E-06	rs6704822	G	A	19.66083636
1446	2	204706865	0.0511195	0.0111418	5.68E-06	rs13033315	T	A	21.050503
1447	2	205238716	0.102523	0.0200204	7.86E-07	rs6759615	A	G	26.2238898
1448	2	205616346	-0.165419	0.0352154	4.37E-06	rs13409132	A	G	22.06508123
1449	2	205616346	-0.165419	0.0352154	4.37E-06	rs13409132	A	G	22.06508123
1450	2	206654123	-0.109619	0.0247785	8.91E-06	rs1990708	A	C	19.57138892
1451	2	211663702	0.0660052	0.014908	7.43E-06	rs17734739	T	C	19.60277407
1452	2	213189994	0.107377	0.0245661	8.76E-06	rs4146051	G	A	19.10513458
1453	2	213189994	0.107377	0.0245661	8.76E-06	rs4146051	G	A	19.10513458
1454	2	213214174	0.127349	0.0250862	4.46E-07	rs2371572	A	C	25.77040936
1455	2	213756191	0.0581908	0.0111343	2.05E-07	rs4429415	C	T	27.31384361
1456	2	218215847	-0.166063	0.0357483	2.18E-06	rs4347804	G	A	21.57918166
1457	2	218216801	-0.169146	0.0355009	1.14E-06	rs2113833	C	T	22.70098687
1458	2	218237281	-0.101329	0.0227324	9.27E-06	rs12151423	G	A	19.86904232
1459	2	218819396	0.147035	0.034023	9.50E-06	rs3791893	A	G	18.67653222
1460	2	220831701	-0.0774679	0.017084	6.04E-06	rs13383270	C	G	20.56195674
1461	2	225633812	0.094128	0.0198389	2.68E-06	rs3754624	C	T	22.51139899
1462	2	225633812	0.0964478	0.0200589	2.16E-06	rs3754624	C	T	23.11907346
1463	2	225633812	0.0971389	0.0200064	1.71E-06	rs3754624	C	T	23.57482443
1464	2	226649570	-0.0710571	0.015924	4.55E-06	rs62187631	T	C	19.91180453
1465	2	228018671	0.0512653	0.0109555	2.91E-06	rs2396460	C	T	21.89689823
1466	2	228100140	0.102292	0.0212319	1.59E-06	rs62277846	C	T	23.21162897
1467	2	229942951	-0.0746375	0.0159136	2.50E-06	rs2191834	T	G	21.99770093
1468	2	229942951	-0.0746375	0.0159136	2.50E-06	rs2191834	T	G	21.99770093
1469	2	230943099	0.0958394	0.0214723	8.74E-06	rs62190261	A	C	19.92191303
1470	2	231676041	0.0794173	0.0182427	9.89E-06	rs10209007	G	C	18.95186716
1471	2	231676041	0.0795424	0.0182427	9.60E-06	rs10209007	G	C	19.01162104
1472	2	231678413	0.0897349	0.0182532	6.75E-07	rs3792064	G	A	24.16822423
1473	2	231723657	0.0476864	0.0108547	7.97E-06	rs1595463	C	A	19.29982738
1474	2	231723657	0.0479749	0.0108801	7.44E-06	rs1595463	C	A	19.44295998
1475	2	232408743	0.0485017	0.0107452	6.72E-06	rs1667315	G	A	20.37440408
1476	2	232469722	-0.0993483	0.0218395	8.37E-06	rs13005175	G	A	20.69357367
1477	2	233929283	-0.0525838	0.0115757	6.78E-06	rs3935584	C	T	20.63523452
1478	2	233929283	-0.0524466	0.0115749	7.20E-06	rs3935584	C	T	20.53053103
1479	2	233929283	-0.0523484	0.011566	7.50E-06	rs3935584	C	T	20.48521133
1480	2	234081324	0.0929494	0.0201348	3.97E-06	rs13385922	T	C	21.31074052
1481	2	234081324	0.0929494	0.0201348	3.97E-06	rs13385922	T	C	21.31074052
1482	2	234081324	0.0929494	0.0201348	3.97E-06	rs13385922	T	C	21.31074052
1483	2	234119635	-0.0954152	0.0205715	2.72E-06	rs6431586	A	G	21.51311059
1484	2	235430299	-0.175266	0.0372779	3.59E-06	rs114244418	C	G	22.10509941
1485	2	236439879	0.132988	0.0298306	5.88E-06	rs77655283	G	A	19.87471603
1486	2	236515155	0.0626172	0.0139919	9.70E-06	rs57024273	T	C	20.02783027
1487	2	238103439	-0.0665937	0.0140168	2.14E-06	rs12986628	T	C	22.57192182
1488	2	239087912	-0.0527684	0.0115053	4.87E-06	rs12731	A	G	21.03545728
1489	2	239509030	0.0782349	0.0176458	8.81E-06	rs7586445	G	A	19.65705073
1490	2	239846337	-0.075914	0.0170308	8.12E-06	rs7569771	A	G	19.86889219
1491	2	239888758	0.0641363	0.0131766	1.10E-06	rs12467854	G	C	23.69196484
1492	2	239900775	0.0679995	0.0132471	2.79E-07	rs62191117	A	G	26.34934411
1493	2	239900775	0.0684302	0.0133636	2.76E-07	rs62191117	A	G	26.22096573
1494	2	239936384	-0.124191	0.0278566	8.75E-06	rs80124826	T	C	19.87577318
1495	2	240727657	-0.0709302	0.0150918	2.20E-06	rs13394391	C	T	22.08921521
1496	2	242066314	0.12085	0.0261776	4.84E-06	rs2240542	C	T	21.31246361
1497	20	811507	-0.108349	0.0240008	6.61E-06	rs486484	A	G	20.37972779
1498	20	1322594	0.128198	0.0281765	5.38E-06	rs6514318	T	C	20.70086099
1499	20	2210530	-0.0586425	0.0131004	4.87E-06	rs6082461	C	A	20.03806774
1500	20	2308307	-0.0603594	0.011658	2.50E-07	rs6048195	A	T	26.80659951
1501	20	3405239	-0.159135	0.0351904	7.36E-06	rs8126061	T	C	20.4495149
1502	20	3405239	-0.159135	0.0351904	7.36E-06	rs8126061	T	C	20.4495149
1503	20	3405239	-0.159135	0.0351904	7.36E-06	rs8126061	T	C	20.4495149
1504	20	3839754	0.0910829	0.0178561	5.17E-07	rs6133067	T	C	26.01959189
1505	20	4319420	-0.0585649	0.0109914	1.14E-07	rs4277593	G	A	28.39022184
1506	20	4618639	-0.0800851	0.0163834	5.80E-07	rs62200412	C	T	23.89435848
1507	20	5330700	0.0994748	0.0209139	2.92E-06	rs6116753	G	A	22.62330732
1508	20	5412480	-0.0986502	0.0216316	9.46E-06	rs731534	C	G	20.79786012
1509	20	5412480	-0.0986502	0.0216316	9.46E-06	rs731534	C	G	20.79786012
1510	20	5826474	0.141125	0.0319309	9.87E-06	rs1287018	G	A	19.53374844
1511	20	6218922	-0.218507	0.0490152	7.42E-06	rs4113676	A	C	19.87326166
1512	20	9771109	-0.0569105	0.0117486	1.30E-06	rs2206482	T	G	23.46456821
1513	20	13258628	-0.0607052	0.013425	5.06E-06	rs6105066	T	C	20.44669882
1514	20	16259524	-0.114937	0.0248606	4.55E-06	rs6043847	T	C	21.3745265
1515	20	16259524	-0.114937	0.0248606	4.55E-06	rs6043847	T	C	21.3745265
1516	20	16312851	0.188685	0.0386484	6.05E-07	rs34781347	G	A	23.83481107
1517	20	18003390	0.0681423	0.0151349	6.60E-06	rs62206502	A	C	20.27096691
1518	20	18030357	-0.1083	0.0230708	4.55E-06	rs4814689	C	T	22.03594119
1519	20	19300846	-0.0561715	0.0108174	2.43E-07	rs6112314	A	C	26.96412083
1520	20	19969568	0.122938	0.0269928	4.48E-06	rs6046522	C	T	20.74323146
1521	20	21470713	-0.0915771	0.0193245	2.04E-06	rs746764	T	C	22.45728452
1522	20	25257001	0.141575	0.0313559	7.29E-06	rs6515626	G	A	20.38612107
1523	20	25599776	-0.0681778	0.0134756	5.38E-07	rs2387977	T	C	25.5970398
1524	20	29836081	0.0738409	0.0151678	1.04E-06	rs67737557	C	G	23.70002345
1525	20	30596130	-0.101587	0.0198817	2.88E-07	rs6087811	T	G	26.10773752
1526	20	30596130	-0.0978177	0.0198522	7.44E-07	rs6087811	T	G	24.27826292
1527	20	31867840	-0.0632957	0.0143777	9.17E-06	rs941682	G	A	19.38070537
1528	20	31867840	-0.0631526	0.0143767	9.58E-06	rs941682	G	A	19.29585601
1529	20	31867840	-0.0631436	0.0143767	9.61E-06	rs941682	G	A	19.29035662
1530	20	31867840	-0.0631436	0.0143767	9.61E-06	rs941682	G	A	19.29035662
1531	20	33694801	0.0825716	0.0165958	3.40E-07	rs6058181	C	T	24.75511883
1532	20	33694801	0.0834742	0.0166111	2.70E-07	rs6058181	C	T	25.25269571
1533	20	33694801	0.0836765	0.0166098	2.53E-07	rs6058181	C	T	25.37921626
1534	20	36876868	0.0501415	0.0112157	7.29E-06	rs1205443	A	G	19.98673597
1535	20	41177956	-0.0950311	0.0193507	1.15E-06	rs79968837	A	G	24.11782573
1536	20	41191335	-0.0652428	0.0146155	7.50E-06	rs4810359	A	G	19.9268122
1537	20	43118017	-0.14067	0.030628	6.99E-06	rs36121075	A	G	21.09432817
1538	20	49266770	0.117085	0.0233995	9.38E-07	rs59936925	A	T	25.03740794
1539	20	49507892	0.17664	0.0388812	2.04E-06	rs761240	G	T	20.63948192
1540	20	50140919	-0.0956303	0.0193428	9.54E-07	rs73615400	T	C	24.44287877
1541	20	50803760	-0.0965346	0.0212006	8.84E-06	rs7269302	A	T	20.73336048
1542	20	50803760	-0.0963981	0.0212007	9.04E-06	rs7269302	A	T	20.67457292
1543	20	54087963	0.0482086	0.0105	4.53E-06	rs3852931	T	C	21.07999196
1544	20	54192992	-0.0825646	0.0170282	1.38E-06	rs6092149	A	T	23.5098727
1545	20	54192992	-0.0801344	0.017149	3.29E-06	rs6092149	A	T	21.8353611
1546	20	55340092	0.0606754	0.0130125	3.13E-06	rs62210023	A	G	21.74221626
1547	20	55340092	0.0606754	0.0130125	3.13E-06	rs62210023	A	G	21.74221626
1548	20	55348292	-0.118619	0.0261969	7.07E-06	rs6025153	C	G	20.50258931
1549	20	55647869	0.175349	0.0378576	4.83E-06	rs76663501	C	T	21.45361243
1550	20	55937366	0.0659543	0.0148763	5.87E-06	rs167879	T	C	19.65605574
1551	20	56042866	-0.123612	0.0275749	9.34E-06	rs6064552	T	C	20.09524818
1552	20	57274077	0.0684647	0.014674	3.44E-06	rs6092684	A	T	21.76889525
1553	20	57274077	0.0684647	0.014674	3.44E-06	rs6092684	A	T	21.76889525
1554	20	57574851	0.0781125	0.0171916	6.26E-06	rs189356	G	A	20.64469541
1555	20	57995506	-0.160597	0.0310515	2.39E-07	rs17830032	G	A	26.74913162
1556	20	58278102	-0.0480152	0.0106011	6.04E-06	rs2426816	T	A	20.51424897
1557	20	58605432	0.0812515	0.0164479	6.81E-07	rs66474973	G	T	24.40292363
1558	20	58605432	0.0812515	0.0164479	6.81E-07	rs66474973	G	T	24.40292363
1559	20	59502888	-0.105512	0.021489	1.07E-06	rs6071435	T	A	24.10856155
1560	20	60293505	0.0932955	0.0199206	2.64E-06	rs6121460	G	A	21.93393555
1561	20	61325223	0.0924508	0.0204658	6.68E-06	rs6062862	A	G	20.40628255
1562	20	61394262	0.229981	0.0479918	1.90E-06	rs77599476	A	G	22.9641216
1563	20	61394262	0.230292	0.0480168	1.86E-06	rs77599476	A	G	23.00230063
1564	20	61394262	0.230292	0.0480168	1.86E-06	rs77599476	A	G	23.00230063
1565	20	61980991	0.0766479	0.0160642	1.79E-06	rs3827020	C	T	22.76576854
1566	20	61991833	-0.117863	0.0257351	5.86E-06	rs45497800	T	C	20.97506242
1567	20	62072077	-0.0714367	0.0154113	5.39E-06	rs67561917	A	G	21.48642784
1568	20	62072077	-0.0714367	0.0154113	5.39E-06	rs67561917	A	G	21.48642784
1569	20	62072077	-0.0714367	0.0154113	5.39E-06	rs67561917	A	G	21.48642784
1570	21	16550389	-0.144881	0.0274574	1.74E-07	rs113054641	G	A	27.84223204
1571	21	18567802	-0.255639	0.0508787	8.78E-07	rs992074	T	C	25.24539718
1572	21	18567802	-0.255441	0.0508788	8.95E-07	rs992074	T	C	25.20620662
1573	21	18567802	-0.233491	0.050901	8.52E-06	rs992074	T	C	21.04203125
1574	21	19151940	-0.0585939	0.0121017	1.33E-06	rs243585	C	G	23.44293837
1575	21	19685992	-0.0637366	0.013927	2.54E-06	rs1999289	A	T	20.9441449
1576	21	21023966	-0.138226	0.0289096	1.50E-06	rs2825714	A	G	22.86100484
1577	21	21023966	-0.13741	0.0289246	1.72E-06	rs2825714	A	G	22.56846158
1578	21	21023966	-0.13741	0.0289246	1.72E-06	rs2825714	A	G	22.56846158
1579	21	21610254	0.0939071	0.0201104	4.16E-06	rs4462860	G	A	21.80496733
1580	21	25873624	0.0644965	0.0136702	1.98E-06	rs62215703	G	A	22.25986665
1581	21	27368994	-0.131882	0.029229	5.32E-06	rs45498998	G	A	20.35837617
1582	21	28515912	-0.0656005	0.0144903	7.20E-06	rs36021379	A	G	20.49554849
1583	21	28684912	-0.192166	0.0358817	1.16E-07	rs74887130	C	G	28.68184463
1584	21	29355467	0.0786551	0.0168217	2.42E-06	rs2103510	G	A	21.86321412
1585	21	29651882	0.134075	0.0277636	2.34E-06	rs6516833	A	G	23.32083272
1586	21	29778032	-0.102572	0.0221108	3.89E-06	rs2223081	A	G	21.5203205
1587	21	29955973	-0.132488	0.0306785	5.90E-06	rs2831909	C	T	18.65025807
1588	21	30010673	-0.0768966	0.0163908	2.98E-06	rs1882878	A	G	22.00969242
1589	21	31861790	0.232354	0.0505979	4.86E-06	rs75344046	C	T	21.08799655
1590	21	32496710	0.0711137	0.0156966	4.31E-06	rs2833282	G	A	20.5255767
1591	21	33193567	0.0562148	0.0127763	9.92E-06	rs2833528	T	C	19.35936633
1592	21	33811886	0.0489617	0.0108702	6.82E-06	rs2833828	G	A	20.28793794
1593	21	34377485	0.0489057	0.0108842	8.44E-06	rs2834062	A	G	20.18951713
1594	21	34377485	0.0489057	0.0108842	8.44E-06	rs2834062	A	G	20.18951713
1595	21	35576123	0.0503337	0.0113763	9.25E-06	rs11700976	C	A	19.57562515
1596	21	36053643	-0.138234	0.0308961	8.37E-06	rs2154444	G	T	20.01808026
1597	21	36929643	-0.0959995	0.0208261	3.96E-06	rs2834977	T	C	21.248195
1598	21	38612024	-0.0738925	0.0150911	1.05E-06	rs9979874	G	C	23.97501716
1599	21	38612024	-0.0738925	0.0150911	1.05E-06	rs9979874	G	C	23.97501716
1600	21	39027901	-0.0866356	0.0196496	7.54E-06	rs2835874	T	C	19.43951149
1601	21	39324484	-0.119296	0.024839	2.19E-06	rs73208162	A	G	23.06659811
1602	21	40405606	-0.13827	0.031273	8.73E-06	rs1882775	A	G	19.54865292
1603	21	40580258	-0.049002	0.010717	4.84E-06	rs8130320	A	G	20.90649123
1604	21	40703251	0.0627459	0.0127415	9.26E-07	rs112334273	G	A	24.2509965
1605	21	40703251	0.0639383	0.0127404	4.07E-07	rs112334273	G	A	25.18581699
1606	21	40703251	0.0641008	0.0127404	3.81E-07	rs112334273	G	A	25.31399981
1607	21	40993008	-0.156037	0.0344392	8.84E-06	rs34619204	G	A	20.52811513
1608	21	41811003	0.174369	0.0362226	2.15E-06	rs55658617	T	C	23.1728427
1609	21	41811003	0.177314	0.0361844	1.41E-06	rs55658617	T	C	24.0128276
1610	21	42681392	-0.0572129	0.0130007	7.68E-06	rs10439674	A	G	19.3666476
1611	21	43942135	0.0477792	0.0105437	7.37E-06	rs6586324	T	C	20.53485623
1612	21	44079875	0.0655062	0.0131994	9.96E-07	rs9981767	A	C	24.62954753
1613	21	45064961	0.0561722	0.0124124	5.45E-06	rs2838334	G	A	20.48006552
1614	21	45064961	0.0569024	0.0124223	4.17E-06	rs2838334	G	A	20.98249566
1615	21	45064961	0.0571419	0.012423	3.82E-06	rs2838334	G	A	21.15711191
1616	21	45153079	-0.0759406	0.0165099	5.36E-06	rs2276529	C	G	21.15724732
1617	22	17793012	-0.0811302	0.0157621	2.35E-07	rs5994253	A	G	26.49335362
1618	22	18354272	-0.0536216	0.0120801	9.00E-06	rs5746486	T	C	19.7032777
1619	22	20301800	0.0474614	0.0105645	6.95E-06	rs3890996	G	T	20.18288263
1620	22	21331556	-0.145257	0.0294239	7.81E-07	rs178271	C	T	24.37101792
1621	22	21358653	-0.0480778	0.0107442	9.65E-06	rs8141465	G	A	20.0235467
1622	22	24613952	-0.158213	0.0336317	2.07E-06	rs9608249	A	G	22.13026887
1623	22	24804081	0.139014	0.0299429	4.61E-06	rs9608282	T	G	21.55407353
1624	22	24804081	0.142939	0.0299793	2.52E-06	rs9608282	T	G	22.73309164
1625	22	25292719	-0.0577655	0.0130645	9.72E-06	rs139730	G	C	19.55021272
1626	22	25303055	-0.0845439	0.0171791	8.59E-07	rs139749	C	T	24.2194201
1627	22	25943322	0.0847328	0.0165856	3.82E-07	rs738193	T	C	26.10001407
1628	22	25943322	0.0847328	0.0165856	3.82E-07	rs738193	T	C	26.10001407
1629	22	26152738	0.0917591	0.0202697	6.10E-06	rs9613013	G	A	20.49291074
1630	22	26891808	0.0685479	0.0149032	4.72E-06	rs4822728	T	C	21.15579011
1631	22	26891808	0.0685479	0.0149032	4.72E-06	rs4822728	T	C	21.15579011
1632	22	26891808	0.0705861	0.0151388	3.48E-06	rs4822728	T	C	21.73979633
1633	22	26922534	-0.238718	0.0528561	4.99E-06	rs9613196	T	A	20.3976485
1634	22	27173098	0.0727755	0.0159522	7.33E-06	rs4822789	G	C	20.81273832
1635	22	27173098	0.0734321	0.0160521	7.01E-06	rs4822789	G	C	20.92705826
1636	22	27433885	-0.0556041	0.0120272	7.22E-06	rs17343978	A	C	21.373939
1637	22	27433885	-0.0552057	0.0120278	8.36E-06	rs17343978	A	C	21.06664836
1638	22	27433885	-0.0552057	0.0120278	8.36E-06	rs17343978	A	C	21.06664836
1639	22	31532568	-0.140799	0.027582	4.37E-07	rs757872	C	G	26.05839317
1640	22	35567355	-0.111877	0.023501	1.50E-06	rs134366	A	G	22.66255856
1641	22	37421469	-0.130992	0.0253804	2.06E-07	rs6000536	C	T	26.63744839
1642	22	37421469	-0.118383	0.0241355	7.39E-07	rs6000536	C	T	24.0583635
1643	22	37976422	-0.0537078	0.011443	2.70E-06	rs59987323	C	T	22.02900747
1644	22	42741466	-0.0652658	0.0139773	3.09E-06	rs739151	G	C	21.8034269
1645	22	42741466	-0.0652658	0.0139773	3.09E-06	rs739151	G	C	21.8034269
1646	22	42741466	-0.0652658	0.0139773	3.09E-06	rs739151	G	C	21.8034269
1647	22	44236460	0.208089	0.0440393	2.82E-06	rs117271932	A	G	22.32633473
1648	22	44834707	-0.0795527	0.0162411	1.15E-06	rs133832	A	C	23.99269136
1649	22	45604800	-0.0688571	0.0149769	4.66E-06	rs742016	A	G	21.13749879
1650	22	47653347	-0.0791412	0.0177958	9.96E-06	rs6007642	C	T	19.77744702
1651	22	47806774	0.0533035	0.0119011	7.90E-06	rs881532	G	A	20.06029171
1652	22	47841258	-0.104889	0.0230998	5.73E-06	rs74847270	A	G	20.61785354
1653	22	48190598	0.111927	0.0251252	7.03E-06	rs720439	G	A	19.84498029
1654	22	48749548	0.143141	0.0293757	5.82E-06	rs112375806	T	A	23.74387762
1655	22	49796014	0.0587521	0.0119155	8.15E-07	rs136761	A	G	24.31208731
1656	22	50973113	0.162018	0.0356813	3.22E-06	rs5770862	T	C	20.61793641
1657	3	2086167	0.164498	0.0364959	7.44E-06	rs4257531	G	A	20.31576068
1658	3	2086167	0.164498	0.0364959	7.44E-06	rs4257531	G	A	20.31576068
1659	3	2086167	0.164498	0.0364959	7.44E-06	rs4257531	G	A	20.31576068
1660	3	3173016	0.075657	0.0164155	5.87E-06	rs11706043	T	A	21.24173575
1661	3	3556826	-0.0657834	0.0129056	3.88E-07	rs9852893	G	C	25.98221856
1662	3	3771148	0.0908218	0.0202986	5.16E-06	rs76373661	G	A	20.01926087
1663	3	3771148	0.0908218	0.0202986	5.16E-06	rs76373661	G	A	20.01926087
1664	3	3771148	0.0908218	0.0202986	5.16E-06	rs76373661	G	A	20.01926087
1665	3	4800550	-0.0554219	0.0114789	1.38E-06	rs1962325	G	C	23.31107361
1666	3	4800550	-0.0546878	0.0115069	1.96E-06	rs1962325	G	C	22.5872952
1667	3	4864877	-0.0679529	0.0145407	2.77E-06	rs4685827	T	C	21.83963434
1668	3	6223568	-0.131681	0.0288503	8.79E-06	rs73113483	T	A	20.83270024
1669	3	6223568	-0.131217	0.0288713	8.66E-06	rs73113483	T	A	20.65606206
1670	3	6223568	-0.131217	0.0288713	8.66E-06	rs73113483	T	A	20.65606206
1671	3	6826520	0.0497368	0.0112621	8.80E-06	rs345219	G	T	19.5036961
1672	3	8963324	0.102406	0.0231025	7.12E-06	rs474008	A	T	19.64865593
1673	3	9534657	0.194976	0.0418213	3.35E-06	rs76973485	G	T	21.73538092
1674	3	9968555	-0.134158	0.0301427	8.19E-06	rs7627405	C	T	19.80928718
1675	3	10593224	0.0538565	0.0105251	3.38E-07	rs6795673	C	T	26.18326438
1676	3	10593224	0.0538565	0.0105251	3.38E-07	rs6795673	C	T	26.18326438
1677	3	10611142	0.130074	0.0267179	2.20E-06	rs62240188	G	A	23.70152834
1678	3	11654412	0.116408	0.0258545	9.03E-06	rs2442778	A	G	20.27184928
1679	3	11654412	0.116408	0.0258545	9.03E-06	rs2442778	A	G	20.27184928
1680	3	11654412	0.116408	0.0258545	9.03E-06	rs2442778	A	G	20.27184928
1681	3	12351583	-0.0813051	0.015882	2.60E-07	rs12634544	T	C	26.20747579
1682	3	12870886	0.0547729	0.0124169	9.63E-06	rs6442336	T	C	19.45830938
1683	3	13726736	-0.0842444	0.0163583	2.53E-07	rs9813022	A	G	26.52196795
1684	3	13726736	-0.0830794	0.0162642	3.07E-07	rs9813022	A	G	26.09283635
1685	3	13726736	-0.0822797	0.016401	5.10E-07	rs9813022	A	G	25.16777032
1686	3	13726736	-0.0751277	0.0153867	1.05E-06	rs9813022	A	G	23.84016265
1687	3	14306949	-0.160521	0.0292752	4.66E-08	rs9864379	T	C	30.06519131
1688	3	14306949	-0.160521	0.0292752	4.66E-08	rs9864379	T	C	30.06519131
1689	3	14306949	-0.160521	0.0292752	4.66E-08	rs9864379	T	C	30.06519131
1690	3	14306949	-0.159735	0.0292553	5.36E-08	rs9864379	T	C	29.81199641
1691	3	14306949	-0.138933	0.0268045	2.03E-07	rs9864379	T	C	26.8655296
1692	3	15019595	-0.197523	0.0414497	2.74E-06	rs73031978	C	G	22.70871516
1693	3	15053083	-0.199566	0.0411825	1.63E-06	rs6776814	T	C	23.48268168
1694	3	15053083	-0.199566	0.0411825	1.63E-06	rs6776814	T	C	23.48268168
1695	3	15053083	-0.199566	0.0411825	1.63E-06	rs6776814	T	C	23.48268168
1696	3	15053083	-0.188956	0.0419905	8.05E-06	rs6776814	T	C	20.24973208
1697	3	15564453	0.070194	0.0155364	6.85E-06	rs989682	A	G	20.41264086
1698	3	15564453	0.070194	0.0155364	6.85E-06	rs989682	A	G	20.41264086
1699	3	15591607	-0.119983	0.0259356	4.64E-06	rs7635189	A	G	21.40162915
1700	3	17187502	0.0581947	0.0131455	9.86E-06	rs9823439	C	T	19.59804039
1701	3	17793504	0.181434	0.0319429	1.10E-08	rs75754569	C	G	32.26180538
1702	3	18462531	-0.143755	0.0323244	9.16E-06	rs78702810	T	C	19.77811844
1703	3	18615903	0.0729012	0.0163003	8.79E-06	rs75101789	C	T	20.00221814
1704	3	20807454	-0.121331	0.0272024	7.62E-06	rs13070736	A	C	19.89432045
1705	3	23037786	0.0511752	0.0106491	2.03E-06	rs615997	T	C	23.0936876
1706	3	23663416	0.198087	0.0443545	4.82E-06	rs6550770	C	T	19.94511633
1707	3	24045453	0.0558706	0.0125258	9.81E-06	rs6793778	T	C	19.8955397
1708	3	26509287	-0.133769	0.0295196	4.72E-06	rs147475196	A	G	20.53477857
1709	3	29179983	-0.0717454	0.0159673	8.72E-06	rs9809789	C	T	20.18948088
1710	3	29811865	0.10752	0.0240482	8.71E-06	rs9837139	A	G	19.9900261
1711	3	30163689	-0.0662952	0.0146114	6.23E-06	rs11715853	G	A	20.58640488
1712	3	31133401	0.0529219	0.0118542	8.74E-06	rs186073	T	C	19.93087453
1713	3	32362998	-0.0490077	0.0106564	4.07E-06	rs9833771	C	T	21.14986571
1714	3	32373530	-0.112091	0.0271305	8.38E-06	rs4293737	A	G	17.06970014
1715	3	32408916	0.0554249	0.0123265	8.44E-06	rs2278540	G	A	20.21763149
1716	3	39604954	-0.139489	0.0316186	8.70E-06	rs1768152	C	T	19.46232178
1717	3	41982393	-0.115348	0.0249601	7.59E-06	rs78720113	A	G	21.35637291
1718	3	42008186	-0.162759	0.0357025	7.21E-06	rs113379006	T	C	20.78225982
1719	3	42568440	0.0784637	0.0144768	7.17E-08	rs437876	T	C	29.37598368
1720	3	44327429	0.0690763	0.0149374	4.24E-06	rs62251337	G	A	21.38494375
1721	3	45479090	0.19313	0.0419866	3.77E-06	rs76463770	A	G	21.15816822
1722	3	45809449	-0.0601454	0.0135366	9.61E-06	rs764177	C	A	19.74174979
1723	3	46483717	-0.0912179	0.019569	2.89E-06	rs3828477	G	T	21.72815612
1724	3	52354847	0.186478	0.0405199	5.65E-06	rs114567323	T	C	21.1796352
1725	3	53720793	-0.0519289	0.0115246	6.90E-06	rs11715072	G	A	20.303295
1726	3	54288503	0.17471	0.0389333	8.19E-06	rs4928024	G	A	20.13692233
1727	3	54427795	0.0849743	0.0157451	7.91E-08	rs6769553	A	G	29.1262347
1728	3	55181375	-0.0492283	0.0109388	7.05E-06	rs4955932	T	C	20.25304432
1729	3	55243531	-0.0713749	0.0165826	9.96E-06	rs4955951	A	G	18.52617558
1730	3	57116228	0.0497336	0.0108158	3.53E-06	rs6445851	A	G	21.14377352
1731	3	57723877	0.117031	0.0249764	2.96E-06	rs6445926	G	C	21.95544024
1732	3	59982336	0.0927341	0.0207569	9.33E-06	rs17061716	G	C	19.95969666
1733	3	60474379	0.139155	0.0297055	2.87E-06	rs430270	A	C	21.94440944
1734	3	60615680	0.0788638	0.0176744	8.38E-06	rs967319	T	C	19.90976068
1735	3	62019400	-0.0528153	0.0117124	7.65E-06	rs2366421	T	A	20.334229
1736	3	62019400	-0.0528153	0.0117124	7.65E-06	rs2366421	T	A	20.334229
1737	3	62035586	-0.059133	0.0122235	1.79E-06	rs17065783	A	G	23.40284583
1738	3	62327558	0.0557288	0.0108552	2.48E-07	rs12638227	C	G	26.35625642
1739	3	64252803	-0.0739124	0.0151073	7.77E-07	rs704418	C	T	23.93651399
1740	3	64398863	0.0601035	0.0136407	9.53E-06	rs13068444	A	G	19.41450002
1741	3	64664456	0.126115	0.0268627	4.43E-06	rs28584818	A	G	22.04114566
1742	3	66318042	-0.0803778	0.0157851	3.68E-07	rs922773	C	T	25.92850968
1743	3	66701616	0.0849233	0.0176643	1.66E-06	rs9872758	T	C	23.11324165
1744	3	66725825	0.078627	0.0175644	6.31E-06	rs1031599	T	G	20.03903359
1745	3	67478973	0.119141	0.0250891	3.79E-06	rs13066142	G	A	22.55029964
1746	3	70588939	0.0580987	0.012673	4.84E-06	rs7638039	T	C	21.01715659
1747	3	70588939	0.0603335	0.0127779	2.70E-06	rs7638039	T	C	22.29451709
1748	3	70588939	0.0645624	0.0143887	8.66E-06	rs7638039	T	C	20.13335804
1749	3	70592215	0.0592944	0.0128769	3.67E-06	rs11128180	A	G	21.20336119
1750	3	70592215	0.0648288	0.0140126	4.52E-06	rs11128180	A	G	21.40417611
1751	3	70657785	0.0662258	0.0149877	9.26E-06	rs68093214	C	T	19.52470332
1752	3	71801830	-0.0539768	0.0119687	7.39E-06	rs13069367	A	C	20.33856488
1753	3	72207794	0.0977203	0.0197033	9.42E-07	rs4677103	A	G	24.59753818
1754	3	72207794	0.0977912	0.0197263	9.60E-07	rs4677103	A	G	24.57583506
1755	3	76205107	-0.111816	0.0248963	7.75E-06	rs4490371	T	C	20.1715043
1756	3	77215327	-0.0488038	0.0107412	5.86E-06	rs66710942	T	C	20.64437175
1757	3	77215327	-0.0488038	0.0107412	5.86E-06	rs66710942	T	C	20.64437175
1758	3	78740009	-0.14948	0.0327073	4.06E-06	rs78453362	A	G	20.88703476
1759	3	79794395	0.125564	0.0280409	9.27E-06	rs17380632	A	T	20.05147787
1760	3	81595477	0.123055	0.0266375	4.79E-06	rs76898927	G	A	21.34084463
1761	3	84471266	-0.0914764	0.0196919	2.87E-06	rs55876211	C	T	21.57957496
1762	3	84471266	-0.0911851	0.0196395	2.87E-06	rs55876211	C	T	21.55692961
1763	3	84471266	-0.0865002	0.0195197	7.87E-06	rs55876211	C	T	19.63757903
1764	3	84471266	-0.080811	0.0184159	7.54E-06	rs55876211	C	T	19.25551178
1765	3	84725039	-0.0574623	0.012594	8.69E-06	rs13087692	G	T	20.81798218
1766	3	85392882	0.0934832	0.0202886	7.30E-06	rs35228298	G	A	21.23063484
1767	3	88995218	-0.0805985	0.0171364	4.89E-06	rs6797051	C	T	22.12150839
1768	3	89268714	-0.0592279	0.0134556	9.36E-06	rs6797343	T	G	19.37521509
1769	3	89339527	-0.0645771	0.0132957	8.37E-07	rs7631304	G	A	23.59036505
1770	3	89339527	-0.0645771	0.0132957	8.37E-07	rs7631304	G	A	23.59036505
1771	3	89340254	-0.0664262	0.0133481	4.78E-07	rs73846128	A	G	24.76509021
1772	3	94103591	0.107024	0.0228121	3.59E-06	rs11720390	G	A	22.01059708
1773	3	94153993	0.150606	0.0334079	3.09E-06	rs76717940	T	A	20.32292405
1774	3	94153993	0.156331	0.0325945	1.07E-06	rs76717940	T	A	23.00390499
1775	3	94153993	0.160943	0.0327	6.55E-07	rs76717940	T	A	24.22415738
1776	3	97972214	-0.222573	0.0484634	8.71E-06	rs73139353	A	C	21.09197271
1777	3	97972214	-0.222573	0.0484634	8.71E-06	rs73139353	A	C	21.09197271
1778	3	100496680	-0.121162	0.0233467	2.41E-07	rs9873555	G	C	26.93282205
1779	3	101334609	0.0582548	0.0119657	1.21E-06	rs12638134	T	G	23.702121
1780	3	101352439	-0.0969809	0.021925	9.83E-06	rs71315246	A	G	19.56560206
1781	3	103025517	-0.108859	0.023425	3.49E-06	rs1948423	T	A	21.5958092
1782	3	105355971	-0.0699243	0.0158036	9.61E-06	rs55719207	G	A	19.57691238
1783	3	106664363	-0.192815	0.0392045	3.31E-07	rs78120384	A	G	24.18854775
1784	3	107736434	-0.0715522	0.016137	9.56E-06	rs13082419	C	T	19.66076376
1785	3	110283389	-0.0540164	0.0116101	3.29E-06	rs949971	T	G	21.64608465
1786	3	111419486	0.120965	0.0263054	5.27E-06	rs1553971	T	G	21.14606873
1787	3	111482845	-0.0616944	0.013693	6.91E-06	rs12490337	C	G	20.29991753
1788	3	111482845	-0.0616879	0.0137581	7.49E-06	rs12490337	C	G	20.10402653
1789	3	112372317	-0.0621643	0.0126072	8.49E-07	rs9870933	G	A	24.31335046
1790	3	113794507	0.0630776	0.0144485	9.26E-06	rs11720857	C	T	19.05920569
1791	3	123829361	-0.0993852	0.0216819	6.72E-06	rs73186226	G	A	21.01109846
1792	3	125544032	-0.0761385	0.0164228	3.12E-06	rs7645873	T	A	21.49385056
1793	3	127139574	-0.0521584	0.0112353	4.26E-06	rs6762473	A	C	21.55158297
1794	3	127468661	-0.0653488	0.0137974	2.23E-06	rs782080	A	T	22.43265741
1795	3	129686434	0.10076	0.0202902	6.83E-07	rs712981	A	C	24.6606013
1796	3	131371980	0.0698882	0.0156319	8.40E-06	rs76767978	G	A	19.9886827
1797	3	131371980	0.0699806	0.0156318	8.18E-06	rs76767978	G	A	20.0418286
1798	3	132058723	-0.0633829	0.0136647	4.94E-06	rs6806351	T	C	21.5151317
1799	3	132058723	-0.0619209	0.0135744	6.94E-06	rs6806351	T	C	20.80813875
1800	3	132596627	0.0748236	0.016246	5.34E-06	rs12186080	G	A	21.21213105
1801	3	137945192	0.0986136	0.0215646	5.53E-06	rs4678258	T	C	20.91177095
1802	3	142135117	0.0625312	0.0131735	1.95E-06	rs13086907	G	A	22.53155548
1803	3	142135117	0.0625312	0.0131735	1.95E-06	rs13086907	G	A	22.53155548
1804	3	144148905	0.0775591	0.0174641	8.95E-06	rs2569953	C	A	19.72300581
1805	3	146290310	0.144445	0.0326618	6.63E-06	rs78399089	T	C	19.55801596
1806	3	148269083	-0.0970258	0.0181807	1.46E-07	rs985416	T	C	28.48087078
1807	3	149298792	-0.162376	0.0354178	2.11E-06	rs140997932	T	C	21.01844173
1808	3	150620956	-0.0685233	0.0152546	7.84E-06	rs2276760	A	G	20.1778501
1809	3	150855371	-0.0654996	0.0146188	7.36E-06	rs1431492	C	T	20.07492107
1810	3	151781175	-0.0525658	0.0112476	3.17E-06	rs1520207	T	C	21.84171976
1811	3	152805600	0.119599	0.0259446	4.99E-06	rs4680035	G	A	21.25010783
1812	3	154242406	0.108441	0.023825	5.77E-06	rs7629954	A	G	20.71673015
1813	3	156550415	0.229468	0.0502262	5.88E-06	rs62273907	A	G	20.87293965
1814	3	157841287	-0.0641507	0.0123339	2.07E-07	rs57665991	C	G	27.05216038
1815	3	158653545	0.122574	0.0272389	7.83E-06	rs61508842	T	C	20.24965307
1816	3	158653545	0.122574	0.0272389	7.83E-06	rs61508842	T	C	20.24965307
1817	3	161557749	0.0879804	0.016634	1.48E-07	rs11709800	T	C	27.97553947
1818	3	161749981	-0.22973	0.0499776	2.93E-06	rs76193507	A	G	21.12927675
1819	3	165693143	0.0573137	0.0127573	8.57E-06	rs73167075	T	C	20.18363367
1820	3	165846506	0.0638979	0.0142685	7.29E-06	rs13100746	C	T	20.05471671
1821	3	165846506	0.0638979	0.0142685	7.29E-06	rs13100746	C	T	20.05471671
1822	3	165846506	0.0638979	0.0142685	7.29E-06	rs13100746	C	T	20.05471671
1823	3	165996415	-0.0564927	0.0121736	3.92E-06	rs2862811	C	T	21.5350859
1824	3	166039765	-0.0634861	0.0136323	3.11E-06	rs2863363	G	A	21.6879762
1825	3	168339417	-0.111306	0.0230694	1.87E-06	rs56069061	G	A	23.27901247
1826	3	169966722	-0.0757474	0.0162475	4.52E-06	rs511258	G	A	21.73513638
1827	3	170126707	0.084515	0.0179163	2.08E-06	rs148376875	T	G	22.25209676
1828	3	171100102	0.0515687	0.0112199	4.68E-06	rs2014785	T	C	21.12488699
1829	3	171895485	0.0528752	0.0117972	6.87E-06	rs66830358	T	A	20.08843767
1830	3	171947435	0.12561	0.0230053	4.88E-08	rs4428215	G	A	29.81210411
1831	3	171947435	0.130293	0.0242237	7.51E-08	rs4428215	G	A	28.93085103
1832	3	172373615	-0.08321	0.0168666	1.09E-06	rs73038677	T	A	24.33862016
1833	3	172950553	0.0572304	0.0127279	7.37E-06	rs2861203	G	A	20.21808666
1834	3	173040924	0.0618344	0.0129031	1.98E-06	rs7635831	G	A	22.96530279
1835	3	173151665	-0.219886	0.0475759	7.33E-06	rs77478751	A	G	21.360978
1836	3	173151665	-0.219178	0.0473566	5.96E-06	rs77478751	A	G	21.42066211
1837	3	176407911	0.0805256	0.0180912	9.76E-06	rs62285697	C	T	19.81222216
1838	3	177470032	0.0864203	0.0181565	1.58E-06	rs62285313	A	G	22.65516717
1839	3	180544880	0.0736486	0.0164921	9.95E-06	rs12634070	T	C	19.9423839
1840	3	181589155	0.0917125	0.0190133	2.95E-06	rs35177866	A	G	23.26708962
1841	3	182984048	-0.0739885	0.0150931	1.01E-06	rs12634826	T	G	24.03098357
1842	3	183716408	0.0834078	0.0185357	4.87E-06	rs76664262	T	A	20.24861621
1843	3	184193482	0.0626209	0.0141623	9.93E-06	rs3932485	C	T	19.55109251
1844	3	184193482	0.0626209	0.0141623	9.93E-06	rs3932485	C	T	19.55109251
1845	3	184193482	0.0626209	0.0141623	9.93E-06	rs3932485	C	T	19.55109251
1846	3	184371224	0.0979154	0.0224074	8.46E-06	rs74663707	C	T	19.09497398
1847	3	184371224	0.0982594	0.0224613	8.40E-06	rs74663707	C	T	19.1372019
1848	3	185469491	0.132725	0.0282037	2.81E-06	rs12636310	G	A	22.14589799
1849	3	186553389	-0.121014	0.0258621	3.60E-06	rs74540770	G	A	21.89493496
1850	3	186553389	-0.108969	0.0243533	7.09E-06	rs74540770	G	A	20.02120873
1851	3	187450354	-0.242965	0.0466177	1.67E-07	rs76287110	A	T	27.16350122
1852	3	188224096	0.0665521	0.0137151	1.25E-06	rs1426266	C	T	23.54645711
1853	3	189357616	0.0636249	0.0140502	6.11E-06	rs12696594	G	A	20.50639001
1854	3	189854046	-0.0581896	0.0121147	2.19E-06	rs3111851	G	C	23.07094669
1855	3	190223732	0.0783394	0.0160257	7.97E-07	rs57199565	T	C	23.89606907
1856	3	190349049	0.228255	0.0509241	9.46E-06	rs2193878	T	A	20.09064477
1857	3	190415145	-0.230542	0.0483465	2.77E-06	rs7616165	G	T	22.73893051
1858	3	191572365	0.10308	0.0222736	1.93E-06	rs115602804	G	A	21.41746114
1859	3	193456274	0.0629104	0.0131712	1.85E-06	rs2367850	G	C	22.81362005
1860	3	193456274	0.06333	0.0130595	1.24E-06	rs2367850	G	C	23.51613131
1861	3	193456274	0.064006	0.0130374	9.12E-07	rs2367850	G	C	24.10235028
1862	3	193896709	-0.0684957	0.0150892	8.13E-06	rs6809952	G	A	20.60602331
1863	3	194419531	-0.112729	0.0241633	3.11E-06	rs6793291	A	C	21.7650073
1864	3	195238086	0.153138	0.0349456	5.43E-06	rs138531890	A	G	19.20352427
1865	3	195793712	-0.0524152	0.0106784	8.95E-07	rs2300774	A	G	24.09362378
1866	3	195793712	-0.0524152	0.0106784	8.95E-07	rs2300774	A	G	24.09362378
1867	3	195793712	-0.0524152	0.0106784	8.95E-07	rs2300774	A	G	24.09362378
1868	3	195936789	0.0466729	0.0105312	8.47E-06	rs4916508	A	G	19.64146383
1869	3	195936789	0.0466729	0.0105312	8.47E-06	rs4916508	A	G	19.64146383
1870	3	197049996	-0.0607903	0.0130847	4.19E-06	rs12485353	G	A	21.58445233
1871	3	197683751	-0.0859927	0.0188671	5.39E-06	rs9818949	T	G	20.77365275
1872	4	119349	-0.153844	0.0329324	1.20E-06	rs116270582	T	A	21.82299549
1873	4	1517826	0.0534221	0.0109975	1.31E-06	rs55888705	A	G	23.59684667
1874	4	1517826	0.053673	0.0120586	8.66E-06	rs55888705	A	G	19.81152753
1875	4	1517826	0.053673	0.0120586	8.66E-06	rs55888705	A	G	19.81152753
1876	4	1517826	0.0546319	0.0121139	6.67E-06	rs55888705	A	G	20.33876793
1877	4	3656291	0.121589	0.0259612	4.09E-06	rs12649930	T	G	21.93507115
1878	4	3852385	0.21591	0.0493019	9.13E-06	rs76001613	C	G	19.17865743
1879	4	4268322	-0.102822	0.0235087	9.42E-06	rs7693984	G	A	19.12999544
1880	4	5730954	-0.0697176	0.0139537	4.65E-07	rs2276875	A	G	24.96353553
1881	4	6856564	-0.236717	0.0531335	8.16E-06	rs73199919	T	C	19.84824203
1882	4	7302344	-0.0755811	0.0168226	8.17E-06	rs10937802	A	G	20.18553105
1883	4	7420184	0.0527441	0.011818	9.37E-06	rs13105690	C	T	19.91864544
1884	4	7420184	0.0529097	0.011818	8.78E-06	rs13105690	C	T	20.04391844
1885	4	7426937	-0.0774649	0.0168937	4.75E-06	rs12508214	C	T	21.0261798
1886	4	7431487	0.0535854	0.0116362	4.30E-06	rs4459992	T	C	21.20657826
1887	4	7460153	0.0506956	0.011024	3.87E-06	rs2017189	T	G	21.14765057
1888	4	7649861	0.101243	0.0224414	9.07E-06	rs11941716	A	G	20.35307897
1889	4	7678735	-0.0636978	0.0142041	4.48E-06	rs13110238	C	G	20.11043309
1890	4	8142607	-0.180293	0.0403296	8.11E-06	rs35042269	C	A	19.98526454
1891	4	9608445	-0.178036	0.0374344	2.54E-06	rs12512543	A	C	22.61902618
1892	4	10245354	-0.0585831	0.0128742	3.70E-06	rs2159863	A	G	20.70638073
1893	4	11907559	-0.0881922	0.0194146	6.06E-06	rs6856150	A	G	20.63495179
1894	4	12207874	-0.054237	0.0110357	9.17E-07	rs67746927	C	G	24.15413822
1895	4	14324623	-0.0775151	0.0139665	3.55E-08	rs10805326	A	G	30.80331463
1896	4	14324623	-0.0566637	0.012276	4.03E-06	rs10805326	A	G	21.30571432
1897	4	15565736	-0.0684946	0.0142143	1.51E-06	rs35414597	T	A	23.21997315
1898	4	16548975	0.171057	0.0398053	9.81E-06	rs12512971	A	C	18.46715096
1899	4	17051156	-0.0697199	0.0157969	8.88E-06	rs11929846	T	C	19.47913974
1900	4	17413426	-0.151829	0.0314932	1.87E-06	rs73232831	G	A	23.24212758
1901	4	17413426	-0.151829	0.0314932	1.87E-06	rs73232831	G	A	23.24212758
1902	4	18824860	0.0736808	0.0169665	7.48E-06	rs73802842	C	A	18.85923805
1903	4	23294359	0.0773514	0.0170915	7.37E-06	rs10938938	A	G	20.4821715
1904	4	23317124	0.0526752	0.0114886	4.64E-06	rs2175069	G	A	21.02220026
1905	4	23325040	-0.0799946	0.0178618	5.45E-06	rs882348	A	G	20.05722737
1906	4	23588462	0.0910999	0.0199479	8.00E-06	rs1511453	A	G	20.85650028
1907	4	23588462	0.0923492	0.0199158	4.76E-06	rs1511453	A	G	21.50159922
1908	4	24655463	-0.0523503	0.0117119	6.79E-06	rs61791565	T	C	19.97945505
1909	4	25446787	-0.0810636	0.0163308	7.59E-07	rs4697572	A	G	24.63978155
1910	4	31057482	-0.166211	0.0367938	6.43E-06	rs73218807	G	A	20.40658057
1911	4	34852443	-0.193354	0.0413815	2.74E-06	rs55672356	T	A	21.83201716
1912	4	35358594	0.121167	0.0225844	1.24E-07	rs10031059	C	T	28.78402984
1913	4	36478011	0.0720077	0.0165387	8.99E-06	rs35362464	C	A	18.95636838
1914	4	37452858	-0.0907696	0.0200344	5.48E-06	rs57646748	G	A	20.52712667
1915	4	37452858	-0.088021	0.019876	7.88E-06	rs57646748	G	A	19.61167196
1916	4	37526679	0.0923559	0.0195439	2.39E-06	rs2973294	G	T	22.33093081
1917	4	37842537	0.0962131	0.0202617	3.61E-06	rs2553290	A	T	22.54844796
1918	4	38694566	-0.0864066	0.0192519	6.72E-06	rs3821998	C	A	20.14404295
1919	4	38917830	-0.0759493	0.0172101	9.02E-06	rs11736617	G	A	19.47514784
1920	4	40707798	0.05695	0.0126502	6.80E-06	rs7441445	T	C	20.2671496
1921	4	42836822	-0.0877679	0.0197674	5.94E-06	rs11730852	A	C	19.7138893
1922	4	45642485	-0.0833445	0.0167489	5.67E-07	rs4033856	T	C	24.7617487
1923	4	45642485	-0.0832423	0.0167237	5.17E-07	rs4033856	T	C	24.77555581
1924	4	45642485	-0.081834	0.0168931	1.03E-06	rs4033856	T	C	23.46652884
1925	4	46366067	0.0514024	0.0112125	4.51E-06	rs1442060	A	G	21.01657208
1926	4	48990885	0.0543458	0.0118866	3.87E-06	rs3761728	G	T	20.9033877
1927	4	52935445	-0.0813853	0.0182696	7.68E-06	rs12500231	T	A	19.84421207
1928	4	53657577	-0.0934027	0.0190343	3.72E-06	rs10028567	C	T	24.07936563
1929	4	53657577	-0.0921167	0.0191881	7.30E-06	rs10028567	C	T	23.0469148
1930	4	54596608	0.0901515	0.0202199	7.67E-06	rs2898979	G	C	19.8786967
1931	4	57167507	-0.102833	0.0227077	4.60E-06	rs58767323	G	C	20.50778312
1932	4	58800779	0.121445	0.0222909	6.64E-08	rs2199860	C	G	29.68274569
1933	4	60992340	-0.0697217	0.0150285	4.57E-06	rs1899291	T	C	21.52309211
1934	4	62227193	-0.0993127	0.0227994	9.57E-06	rs13147561	A	G	18.97416803
1935	4	65556925	0.0636852	0.0132645	1.78E-06	rs6828768	C	T	23.05129167
1936	4	67427392	-0.18756	0.0423688	6.64E-06	rs80330081	A	C	19.59693358
1937	4	70483957	-0.093486	0.0210208	9.03E-06	rs2877457	G	A	19.77856029
1938	4	71000791	0.0903906	0.0195276	4.65E-06	rs12513188	G	A	21.42637973
1939	4	75867283	-0.0609257	0.0125363	1.13E-06	rs17000015	A	T	23.6190433
1940	4	84254259	-0.16332	0.0360823	8.05E-06	rs12509763	C	G	20.48756368
1941	4	84698188	0.118021	0.0271041	5.46E-06	rs4270579	A	G	18.96044816
1942	4	87891938	-0.114498	0.0263455	9.39E-06	rs75586835	A	G	18.88786678
1943	4	88163243	-0.144356	0.0317524	6.83E-06	rs115414803	A	C	20.66886198
1944	4	89483300	0.114051	0.0252838	3.37E-06	rs28889936	A	C	20.34761457
1945	4	94712747	0.110081	0.0245964	7.83E-06	rs6818880	G	A	20.03003176
1946	4	95027272	0.0696984	0.0146953	2.23E-06	rs11729256	T	C	22.49514019
1947	4	95027272	0.0749798	0.0150177	6.73E-07	rs11729256	T	C	24.92767113
1948	4	95027272	0.0749798	0.0150177	6.73E-07	rs11729256	T	C	24.92767113
1949	4	95027272	0.0749798	0.0150177	6.73E-07	rs11729256	T	C	24.92767113
1950	4	95027272	0.0750473	0.0150184	6.58E-07	rs11729256	T	C	24.97024537
1951	4	96389240	0.110695	0.0251199	9.56E-06	rs28402691	T	C	19.41870199
1952	4	98049499	-0.0630747	0.0128717	1.96E-06	rs11730038	G	A	24.01256585
1953	4	98049499	-0.0605384	0.0129052	5.10E-06	rs11730038	G	A	22.00555864
1954	4	100544188	0.112124	0.0236422	1.65E-06	rs74542928	T	C	22.49165388
1955	4	100544188	0.112164	0.0236422	1.63E-06	rs74542928	T	C	22.50770444
1956	4	100544188	0.112164	0.0236422	1.63E-06	rs74542928	T	C	22.50770444
1957	4	100544188	0.112623	0.0236434	1.48E-06	rs74542928	T	C	22.68999102
1958	4	100544188	0.115994	0.0231324	4.08E-07	rs74542928	T	C	25.14372763
1959	4	102616869	-0.114369	0.0253873	6.76E-06	rs72684847	T	C	20.29474587
1960	4	104418307	0.203577	0.0440033	5.12E-06	rs894996	C	A	21.4036049
1961	4	104418307	0.214213	0.0456045	3.82E-06	rs894996	C	A	22.06359362
1962	4	104418307	0.216999	0.0449076	1.88E-06	rs894996	C	A	23.34940261
1963	4	104418307	0.216999	0.0449076	1.88E-06	rs894996	C	A	23.34940261
1964	4	104418307	0.216999	0.0449076	1.88E-06	rs894996	C	A	23.34940261
1965	4	105068883	-0.112246	0.0226824	8.40E-07	rs35740166	C	T	24.48858757
1966	4	109896462	0.177082	0.0392269	6.59E-06	rs62314653	C	A	20.37890572
1967	4	109896462	0.187692	0.0394585	2.24E-06	rs62314653	C	A	22.62613535
1968	4	111885431	0.154124	0.0297185	2.94E-07	rs13116360	T	C	26.89594284
1969	4	114220647	-0.0845848	0.0170693	7.68E-07	rs67078837	T	C	24.55575156
1970	4	114546595	-0.0818645	0.0176441	4.23E-06	rs79795328	A	G	21.52743102
1971	4	114608814	-0.141905	0.0315074	7.31E-06	rs994794	G	C	20.28477818
1972	4	119955787	0.128253	0.0274718	3.39E-06	rs3733511	A	G	21.79519872
1973	4	120741726	0.0817755	0.0181686	6.83E-06	rs2892880	G	A	20.25832291
1974	4	122202910	-0.134314	0.0292201	4.58E-06	rs17051335	C	T	21.12901105
1975	4	122282768	-0.161826	0.0353447	3.63E-06	rs77285108	G	A	20.96273765
1976	4	126371814	0.0975711	0.0224388	5.21E-06	rs73849225	T	C	18.90789348
1977	4	127336602	0.0966008	0.0162677	3.06E-09	rs11098863	A	T	35.26217825
1978	4	127766709	-0.164413	0.0353763	3.07E-06	rs74420793	A	G	21.59968867
1979	4	131125786	-0.0649382	0.013919	2.27E-06	rs72680320	T	C	21.7662906
1980	4	134192918	-0.0911896	0.0204907	6.67E-06	rs74354280	C	T	19.80509963
1981	4	134192918	-0.0903316	0.0205472	8.70E-06	rs74354280	C	T	19.32743
1982	4	134248015	-0.0997433	0.0222165	6.02E-06	rs77304857	C	A	20.15654922
1983	4	136768501	0.181405	0.0377102	1.43E-06	rs72714787	C	A	23.1409314
1984	4	144665178	-0.145997	0.0327192	7.97E-06	rs13139592	T	C	19.91051579
1985	4	147414743	-0.149751	0.0293415	2.76E-07	rs72731813	C	T	26.04802728
1986	4	147414743	-0.147383	0.0293796	4.33E-07	rs72731813	C	T	25.16535305
1987	4	149300138	-0.0956546	0.0205228	6.10E-06	rs6831034	T	A	21.72393498
1988	4	149300138	-0.0956546	0.0205228	6.10E-06	rs6831034	T	A	21.72393498
1989	4	149562638	-0.157739	0.0339924	3.55E-06	rs17582787	A	G	21.53349428
1990	4	149818294	-0.108908	0.0240522	6.14E-06	rs75672793	A	G	20.50264785
1991	4	149825977	-0.0527939	0.0117499	9.60E-06	rs864093	A	C	20.18827212
1992	4	151687420	0.104044	0.0247934	8.47E-06	rs7666190	A	C	17.61010343
1993	4	152131744	-0.104089	0.0210883	3.72E-07	rs6815608	C	T	24.36276242
1994	4	152131744	-0.103803	0.0210883	4.02E-07	rs6815608	C	T	24.22906572
1995	4	152131744	-0.0935765	0.0210869	7.24E-06	rs6815608	C	T	19.69282937
1996	4	155632958	-0.0626993	0.0139364	6.83E-06	rs10517600	G	T	20.24063711
1997	4	155632958	-0.0626993	0.0139364	6.83E-06	rs10517600	G	T	20.24063711
1998	4	155865671	-0.169579	0.0368251	6.61E-06	rs17032291	T	C	21.20587857
1999	4	156131004	-0.0551969	0.0122069	6.51E-06	rs10461257	A	G	20.44648231
[truncated: 775 more rows]
