# Supplementary material for: Association between gut microbiota and autoimmune cholestatic liver disease, a Mendelian randomization study
Source: Front Microbiol. 2024 Mar 27;15:1348027. doi: 10.3389/fmicb.2024.1348027 (PMC11004368; doi:10.3389/fmicb.2024.1348027)
Supplement: Supplementary file 2 [file Data_Sheet_2.CSV]

SNP	pos.exposure	other_allele.exposure	effect_allele.exposure	beta.exposure	se.exposure	eaf.exposure	pval.exposure	F
rs61778188	37363480	C	A	0.709647	0.15055	0.0243551	2.43E-06	22.21893419
rs6659932	67336688	A	C	-0.499604	0.0910358	0.913366	4.07E-08	30.11808728
rs67175264	111607358	T	C	-0.277271	0.0605231	0.627024	4.62E-06	20.98778315
rs6799788	159926508	A	G	-0.435545	0.0844143	0.174519	2.47E-07	26.62159168
rs1014486	159973324	T	C	0.277706	0.0587477	0.414404	2.28E-06	22.34543375
rs13190049	158477058	G	A	0.327923	0.0662408	0.687352	7.40E-07	24.50713929
rs184684833	14826269	G	A	-1.42619	0.310757	0.020224	4.45E-06	21.06264624
rs4713588	32691725	C	A	0.837492	0.0777934	0.0964867	5.00E-27	115.8979698
rs1894411	32825196	T	C	0.531207	0.103317	0.0626213	2.73E-07	26.43528545
rs3097676	33086368	A	G	0.41973	0.0719212	0.161828	5.35E-09	34.05855143
rs117407510	148501424	G	T	0.864216	0.180401	0.0160396	1.66E-06	22.9491563
rs13280730	134637300	C	T	0.357396	0.0760948	0.150009	2.64E-06	22.05918258
rs188918401	43610735	G	T	-1.23487	0.266554	0.0255702	3.61E-06	21.46209297
rs1868002	71592795	T	C	0.292877	0.0629844	0.634994	3.32E-06	21.62243208
rs140092076	96059495	G	A	1.01027	0.22052	0.00916837	4.62E-06	20.98838132
rs10774624	111395984	G	A	-0.285325	0.0592058	0.604154	1.44E-06	23.22475516
rs10144543	103108377	C	T	0.302696	0.0589925	0.402588	2.88E-07	26.32811471
rs76269516	32661671	C	G	-1.23886	0.247398	0.0296635	5.51E-07	25.07564384
rs12941263	48889676	T	A	0.2734	0.0591338	0.533298	3.77E-06	21.37595095
