# Supplementary material for: Association between gut microbiota and autoimmune cholestatic liver disease, a Mendelian randomization study
Source: Front Microbiol. 2024 Mar 27;15:1348027. doi: 10.3389/fmicb.2024.1348027 (PMC11004368; doi:10.3389/fmicb.2024.1348027)
Supplement: Supplementary file 3 [file Data_Sheet_3.CSV]

SNP	pos.exposure	other_allele.exposure	effect_allele.exposure	beta.exposure	se.exposure	eaf.exposure	pval.exposure	F
rs10209813	180922967	G	A	-0.198478	0.0420118	0.814933	2.31E-06	22.31938232
rs6910668	32295681	T	G	0.352283	0.0414663	0.172016	1.97E-17	72.17599861
rs9271768	32626411	A	G	0.230375	0.0359939	0.296094	1.55E-10	40.964993
rs4895795	125608733	G	A	0.183826	0.038293	0.706128	1.58E-06	23.04491395
rs6559490	69365831	C	T	-0.21009	0.0434285	0.82768	1.31E-06	23.40243801
rs9961799	12640495	G	A	-0.157269	0.0341078	0.483086	4.01E-06	21.26076246
rs17666869	22016969	C	T	0.423562	0.0923009	0.0265729	4.46E-06	21.05824185
