# Supplementary material for: Association between gut microbiota and autoimmune cholestatic liver disease, a Mendelian randomization study
Source: Front Microbiol. 2024 Mar 27;15:1348027. doi: 10.3389/fmicb.2024.1348027 (PMC11004368; doi:10.3389/fmicb.2024.1348027)
Supplement: Supplementary file 4 [file Table_1.XLSX]

## Sheet: Sheet1
Overview of the source of ACLD data
Trait	Source	Sample size	Case	Control	Number of SNPs	Population	website
Primary biliary cholangitis (PBC)	FINNGEN	281684	557	281127	20167312	European	https://www.finngen.fi/en/access_results
Cholangitis (primary sclerosing, PSC)	FINNGEN	332618	1715	330903	20169171	European	https://www.finngen.fi/en/access_results
